# Supplementary material for: Practices and drivers of self-medication with antibiotics among undergraduate medical students in Eastern Uganda: A cross-sectional study
Source: PLoS One. 2023 Dec 21;18(12):e0293685. doi: 10.1371/journal.pone.0293685 (PMC10734914; doi:10.1371/journal.pone.0293685)
Supplement: S1 Data — (XLSX) [file pone.0293685.s002.xlsx]

## Sheet: PREVALENCE AND FACTORS ASSOC...
1. Gender	2. Age (in years)	3. Marital status	4. Year of study?	5. Course you're studying	6. What's your employment status?	7. Religion	8. Residence for the past 10 years	9. What's the distance from your current residence to the health facility?	10. How many times do you visit a health facility for medical check up in a year?	13. Are you a direct student or an extensor?	1. Have you ever used an antibiotic without having a prescription from a qualified health worker?	2. How often did you treat yourself with antibiotics in the last one year?	3. When did you last use an antibiotic without having a prescription from a qualified health worker?	Multiple drug use	Metronidazole	Amoxillin	Septrin	Erythromycin	Doxycilline	Ceftriaxone	Tetracycline	Ampiclox	Cefixime	Chloramphenicol	Ciprofloxacin	diarreah	fever	muscle pain	cough and throat pain	peptic ulcers	painful wound	drug shop	neerby clinic	pharmcy	frend	street	home	price of antibiotics	brand of antibiotics	Type of antibiotics	Adverse reaction	9. Did you ever switch antibiotics during the course of self treatment	10. If yes, why did you switch antibiotics during the course of self treatment?	having minor illness	not afford lab tests	to save time	had an old precription	advice from a friend	experience with use of drugs.
Male	above25	Single	Clinical	BNA	Employed	Christian	Urban	Less than 5km	Never	Upgrading student	Yes	Sometimes when sick	Self medicated in the past 6months	no	no	yes	no	no	no	no	no	no	no	no	no	yes	no	yes	no	no	no	no	no	yes	no	no	no	yes	no	yes	yes	No		no	yes	yes	no	no	yes
Female	25andbelow	Single	Clinical	MBchB	Unemployed	Christian	Urban	Less than 5km	One and above	Direct student	Yes	Sometimes when sick	Self medicated in the last one year	yes	no	no	no	no	no	yes	no	no	no	no	yes	yes	no	yes	no	no	no	yes	no	no	no	no	no	yes	no	yes	no	No		yes	no	no	no	no	no
Male	25andbelow	Single	Clinical	MBchB	Employed	Christian	Urban	Less than 5km	One and above	Upgrading student	Yes	Rarely when sick	Self medicated in the past 6months	no	no	no	no	no	no	no	no	no	no	no	yes	no	no	yes	no	no	no	no	no	yes	no	no	no	no	no	yes	no	No		yes	no	no	yes	no	no
Female	above25	Married	Pre-clinical	MBchB	Employed	Christian	Urban	Less than 5km	Never	Upgrading student	Yes	Rarely when sick	Currently self medicating	no	no	no	no	no	no	no	no	no	yes	no	no	no	no	no	yes	no	no	no	no	yes	no	no	no	no	yes	yes	no	Yes	The former antibiotic didn't work	no	no	no	no	no	yes
Female	25andbelow	Single	Clinical	BNS	Employed	Christian	Urban	Less than 5km	Never	Direct student	Yes	Sometimes when sick	Self medicated in the past one month	yes	Yes	no	no	no	no	no	no	no	no	no	yes	yes	no	no	no	yes	no	no	no	yes	no	no	no	no	no	yes	no	Yes	The former antibiotic didn't work	no	yes	no	no	no	yes
Male	above25	Single	Clinical	MBchB	Employed	Christian	Urban	Less than 5km	Never	Upgrading student	Yes	Sometimes when sick	Self medicated in the past 3months	no	no	yes	no	no	no	no	no	no	no	no	no	no	no	no	yes	no	no	no	no	no	no	no	yes	no	no	yes	no	No		no	no	no	no	no	yes
Male	above25	Single	Clinical	MBchB	Employed	Christian	Urban	Less than 5km	Never	Upgrading student	Yes	Sometimes when sick	Self medicated in the past 3months	no	no	yes	no	no	no	no	no	no	no	no	no	no	no	no	yes	no	no	no	no	no	no	no	yes	no	no	yes	no	No		no	no	no	no	no	yes
Male	25andbelow	Single	Pre-clinical	BNS	Employed	Christian	Urban	Less than 5km	Never	Direct student	Yes	Always when sick	Self medicated in the past one month	yes	Yes	yes	yes	yes	yes	yes	yes	yes	yes	no	yes	no	no	no	yes	no	no	no	no	no	no	no	yes	no	no	yes	no	No		yes	no	yes	no	no	no
Male	above25	Married	Pre-clinical	BNA	Unemployed	Moslem	Urban	Less than 5km	One and above	Direct student	Yes	Always when sick	Self medicated in the past 6months	no	no	yes	no	no	no	no	no	no	no	no	no	no	no	no	no	no	yes	no	no	yes	no	no	no	no	yes	no	no	Yes	The former antibiotic didn't work	no	no	no	yes	no	no
Female	25andbelow	Single	Clinical	BNA	Unemployed	Christian	Urban	Less than 5km	One and above	Direct student	Yes	Always when sick	Currently self medicating	yes	Yes	yes	no	no	yes	no	no	no	no	no	no	yes	yes	no	no	yes	yes	yes	yes	yes	no	no	no	no	no	yes	no	No		yes	no	yes	yes	yes	yes
Male	25andbelow	Single	Clinical	BNS	Unemployed	Christian	Rural	Less than 5km	One and above	Direct student	Yes	Rarely when sick	Self medicated in the past 3months	no	no	no	no	no	no	no	no	yes	no	no	no	no	no	yes	no	no	no	yes	no	no	no	no	no	no	no	yes	no	No		yes	no	no	no	no	no
Male	25andbelow	Single	Clinical	BNS	Unemployed	Christian	Rural	Less than 5km	One and above	Direct student	Yes	Rarely when sick	Self medicated in the past 3months	no	no	no	no	no	no	no	no	yes	no	no	no	no	no	yes	no	no	no	yes	no	no	no	no	no	no	no	yes	no	No		yes	no	no	no	no	no
Male	25andbelow	Single	Pre-clinical	MBchB	Unemployed	Christian	Rural	Less than 5km	One and above	Direct student	Yes	Rarely when sick	Self medicated in the last one year	yes	Yes	no	yes	no	no	no	no	yes	no	no	no	no	yes	yes	no	no	yes	yes	no	no	no	no	yes	yes	yes	no	no	Yes	The former antibiotic didn't work	yes	no	no	no	no	yes
Male	25andbelow	Single	Pre-clinical	MBchB	Unemployed	Christian	Rural	Less than 5km	One and above	Direct student	Yes	Rarely when sick	Self medicated in the last one year	yes	Yes	no	yes	no	no	no	no	yes	no	no	no	no	yes	yes	no	no	yes	yes	no	no	no	no	yes	yes	yes	no	no	Yes	The former antibiotic didn't work	yes	no	no	no	no	yes
Female	above25	Single	Pre-clinical	MBchB	Unemployed	Christian	Urban	Less than 5km	One and above	Upgrading student	Yes	Always when sick	Self medicated in the last one year	yes	Yes	yes	no	yes	no	no	no	no	no	no	no	yes	yes	no	no	no	no	no	no	yes	no	no	no	no	no	yes	no	No		no	no	no	no	no	no
Male	above25	Married	Clinical	BNA	Unemployed	Christian	Urban	Less than 5km	Never	Upgrading student	Yes	Sometimes when sick	Self medicated in the past one month	yes	Yes	yes	no	no	no	no	no	yes	no	no	yes	yes	no	no	no	no	yes	yes	no	no	no	no	no	no	no	yes	no	No		no	no	no	no	no	yes
Female	above25	Married	Pre-clinical	BNA	Unemployed	Christian	Rural	Less than 5km	Never	Direct student	Yes	Always when sick	Currently self medicating	yes	Yes	no	no	no	yes	yes	no	no	no	no	no	yes	no	yes	no	yes	no	yes	no	no	no	no	no	yes	no	no	no	No		yes	no	no	no	no	no
Male	25andbelow	Single	Clinical	BNA	Unemployed	Christian	Urban	Less than 5km	Never	Direct student	Yes	Always when sick	Self medicated in the past one month	yes	Yes	yes	yes	no	no	no	no	no	no	no	yes	yes	no	yes	no	yes	no	yes	yes	yes	no	no	no	yes	no	yes	no	No		yes	no	no	yes	yes	yes
Male	above25	Single	Clinical	BNA	Unemployed	Christian	Urban	5km and above	Never	Direct student	Yes	Always when sick	Self medicated in the past one month	yes	Yes	yes	yes	yes	no	yes	no	no	no	no	yes	yes	yes	yes	no	yes	yes	yes	no	yes	no	no	no	yes	no	yes	yes	No		yes	no	no	yes	no	no
Male	25andbelow	Single	Clinical	MBchB	Unemployed	Christian	Rural	Less than 5km	Never	Direct student	Yes	Sometimes when sick	Self medicated in the last one year	no	no	yes	no	no	no	no	no	no	no	no	no	no	no	no	no	no	yes	yes	no	no	no	no	no	no	no	yes	no	No		yes	no	no	no	no	no
Male	25andbelow	Single	Clinical	MBchB	Unemployed	Christian	Rural	Less than 5km	Never	Direct student	Yes	Sometimes when sick	Self medicated in the last one year	no	no	yes	no	no	no	no	no	no	no	no	no	no	no	no	no	no	yes	yes	no	no	no	no	no	no	no	yes	no	No		yes	no	no	no	no	no
Male	25andbelow	Single	Clinical	BNS	Unemployed	Christian	Urban	Less than 5km	Never	Direct student	Yes	Always when sick	Self medicated in the past one month	yes	Yes	yes	no	no	no	no	no	yes	no	no	no	no	no	no	no	no	yes	no	no	yes	no	no	no	no	no	yes	no	No		yes	no	no	yes	yes	yes
Female	25andbelow	Single	Clinical	BNA	Unemployed	Christian	Rural	5km and above	Never	Direct student	Yes	Always when sick	Self medicated in the past one month	yes	Yes	yes	yes	yes	no	no	no	no	no	no	yes	yes	no	yes	no	yes	no	yes	no	no	no	no	no	yes	no	yes	no	No		yes	no	yes	yes	no	no
Female	25andbelow	Single	Clinical	MBchB	Unemployed	Christian	Urban	Less than 5km	Never	Direct student	Yes	Always when sick	Self medicated in the past 3months	no	Yes	no	no	no	no	no	no	no	no	no	no	yes	no	no	no	no	no	no	no	yes	no	no	no	no	no	yes	no	No		no	no	no	yes	no	no
Female	above25	Single	Pre-clinical	BNA	Unemployed	Christian	Urban	Less than 5km	Never	Direct student	Yes	Always when sick	Currently self medicating	yes	Yes	yes	yes	no	no	no	yes	no	no	no	no	no	yes	no	no	yes	no	no	yes	no	yes	yes	no	yes	yes	yes	no	No		yes	no	yes	yes	no	yes
Female	25andbelow	Single	Pre-clinical	MBchB	Unemployed	Christian	Urban	5km and above	Never	Direct student	Yes	Always when sick	Currently self medicating	yes	Yes	yes	yes	yes	yes	no	no	no	no	no	yes	yes	yes	yes	no	yes	yes	yes	no	yes	yes	no	no	yes	no	yes	no	No		yes	no	no	no	yes	yes
Female	25andbelow	Single	Pre-clinical	BNA	Unemployed	Christian	Urban	Less than 5km	Never	Direct student	Yes	Always when sick	Currently self medicating	yes	Yes	yes	yes	no	no	no	no	no	no	no	no	no	yes	yes	no	yes	no	yes	no	no	no	no	no	yes	no	yes	no	Yes	The former antibiotic didn't work	yes	no	yes	no	yes	yes
Female	25andbelow	Single	Clinical	MBchB	Unemployed	Christian	Rural	Less than 5km	One and above	Direct student	Yes	Sometimes when sick	Self medicated in the past 3months	no	no	no	no	no	no	no	no	no	yes	no	no	yes	no	no	no	no	no	no	no	yes	no	no	no	no	no	yes	no	Yes	The former antibiotic didn't work	yes	no	no	no	no	yes
Male	25andbelow	Single	Pre-clinical	MBchB	Unemployed	Christian	Urban	Less than 5km	One and above	Direct student	Yes	Rarely when sick	Self medicated in the last one year	no	no	yes	no	no	no	no	no	no	no	no	no	no	no	no	yes	no	no	yes	no	no	no	no	no	yes	no	yes	no	No		yes	no	no	no	no	yes
Female	25andbelow	Single	Pre-clinical	MBchB	Unemployed	Christian	Urban	Less than 5km	One and above	Direct student	Yes	Always when sick	Self medicated in the past one month	no	Yes	no	no	no	no	no	no	no	no	no	no	no	no	yes	no	no	no	yes	no	no	no	no	no	no	no	yes	no	No		no	no	no	no	no	yes
Female	25andbelow	Single	Pre-clinical	MBchB	Unemployed	Christian	Urban	Less than 5km	One and above	Direct student	Yes	Always when sick	Self medicated in the last one year	no	no	yes	no	no	no	no	no	no	no	no	no	no	yes	no	no	no	no	no	yes	no	no	no	no	no	no	no	yes	No		no	no	no	no	no	yes
Female	25andbelow	Single	Pre-clinical	MBchB	Unemployed	Christian	Urban	Less than 5km	One and above	Direct student	Yes	Always when sick	Self medicated in the last one year	no	no	yes	no	no	no	no	no	no	no	no	no	no	yes	no	no	no	no	no	yes	no	no	no	no	no	no	no	yes	No		no	no	no	no	no	yes
Female	25andbelow	Single	Pre-clinical	BNS	Unemployed	Christian	Rural	Less than 5km	One and above	Direct student	Yes	Sometimes when sick	Self medicated in the past 3months	no	no	no	no	no	no	yes	no	no	no	no	no	no	no	no	yes	no	no	yes	no	no	no	no	no	yes	no	yes	no	No		yes	no	yes	yes	no	yes
Female	25andbelow	Single	Pre-clinical	BNS	Unemployed	Christian	Rural	Less than 5km	One and above	Direct student	Yes	Sometimes when sick	Self medicated in the past 3months	no	no	no	no	no	no	yes	no	no	no	no	no	no	no	no	yes	no	no	yes	no	no	no	no	no	yes	no	yes	no	No		yes	no	yes	yes	no	yes
Female	25andbelow	Single	Pre-clinical	MBchB	Unemployed	Christian	Rural	Less than 5km	One and above	Upgrading student	Yes	Always when sick	Self medicated in the past 3months	yes	Yes	no	no	no	no	yes	no	yes	no	no	no	no	no	no	yes	no	no	yes	no	no	no	no	no	no	no	yes	no	No		no	no	no	no	no	yes
Male	25andbelow	Single	Pre-clinical	BNS	Unemployed	Christian	Rural	Less than 5km	One and above	Direct student	Yes	Rarely when sick	Self medicated in the past 6months	no	no	no	no	no	yes	no	no	no	no	no	no	no	no	yes	no	no	no	no	no	yes	no	no	no	no	no	no	yes	Yes	The latter one was cheaper	no	no	no	no	no	no
Female	25andbelow	Single	Pre-clinical	MBchB	Unemployed	Christian	Rural	Less than 5km	One and above	Direct student	Yes	Always when sick	Self medicated in the last one year	no	no	no	yes	no	no	no	no	no	no	no	no	no	no	no	no	no	no	no	no	no	yes	no	no	no	no	no	no	Yes	To reduce adverse reactions	yes	no	no	no	no	no
Female	25andbelow	Single	Pre-clinical	BNS	Unemployed	Christian	Rural	Less than 5km	One and above	Direct student	Yes	Always when sick	Self medicated in the last one year	no	no	no	no	no	no	no	no	no	no	no	yes	no	no	no	no	no	no	yes	no	no	no	no	no	no	no	yes	no	Yes	The former antibiotic didn't work	yes	no	no	no	no	no
Female	25andbelow	Single	Pre-clinical	BNS	Unemployed	Christian	Rural	Less than 5km	One and above	Direct student	Yes	Always when sick	Self medicated in the last one year	no	no	no	no	no	no	no	no	no	no	no	yes	no	no	no	no	no	no	yes	no	no	no	no	no	no	no	yes	no	Yes	The former antibiotic didn't work	yes	no	no	no	no	no
Male	25andbelow	Single	Pre-clinical	MBchB	Unemployed	Moslem	Urban	5km and above	One and above	Direct student	Yes	Always when sick	Self medicated in the last one year	no	no	yes	no	no	no	no	no	no	no	no	no	no	no	no	no	no	yes	no	yes	no	no	no	no	no	no	yes	no	Yes	To reduce adverse reactions	no	no	no	no	no	no
Male	above25	Married	Clinical	MBchB	Employed	Christian	Rural	Less than 5km	One and above	Upgrading student	Yes	Sometimes when sick	Self medicated in the past 6months	no	no	no	no	yes	no	no	no	no	no	no	no	no	no	no	yes	no	no	no	yes	yes	no	no	no	no	no	yes	no	No		no	no	no	no	no	yes
Male	above25	Married	Clinical	MBchB	Employed	Christian	Rural	Less than 5km	One and above	Upgrading student	Yes	Sometimes when sick	Self medicated in the past 6months	no	no	no	no	yes	no	no	no	no	no	no	no	no	no	no	yes	no	no	no	yes	yes	no	no	no	no	no	yes	no	No		no	no	no	no	no	yes
Male	above25	Single	Pre-clinical	MBchB	Employed	Christian	Urban	5km and above	Never	Upgrading student	Yes	Always when sick	Currently self medicating	yes	Yes	yes	yes	no	yes	yes	no	yes	no	no	no	yes	no	no	no	yes	no	no	yes	no	yes	no	no	yes	no	yes	no	Yes	The former antibiotic didn't work	yes	yes	no	yes	yes	yes
Male	above25	Single	Pre-clinical	MBchB	Employed	Christian	Urban	5km and above	Never	Upgrading student	Yes	Always when sick	Currently self medicating	yes	Yes	yes	yes	no	yes	yes	no	yes	no	no	no	yes	no	no	no	yes	no	no	yes	no	yes	no	no	yes	no	yes	no	Yes	The former antibiotic didn't work	yes	yes	no	yes	yes	yes
Female	above25	Single	Clinical	MBchB	Employed	Christian	Urban	5km and above	Never	Direct student	Yes	Sometimes when sick	Currently self medicating	yes	no	no	yes	no	no	no	no	yes	no	no	no	no	no	no	yes	no	yes	no	yes	yes	yes	no	yes	yes	yes	no	no	Yes	The latter one was cheaper	yes	yes	yes	no	no	no
Male	above25	Single	Clinical	MBchB	Employed	Christian	Urban	Less than 5km	Never	Upgrading student	Yes	Sometimes when sick	Currently self medicating	yes	Yes	yes	yes	no	no	no	no	no	no	no	yes	yes	no	yes	no	yes	yes	no	yes	yes	yes	no	yes	yes	no	yes	no	Yes	The former antibiotics ran out	yes	yes	yes	yes	no	yes
Male	above25	Single	Clinical	MBchB	Employed	Christian	Rural	5km and above	Never	Direct student	Yes	Always when sick	Currently self medicating	yes	Yes	yes	no	yes	no	no	no	no	no	no	no	yes	no	no	no	yes	no	yes	no	no	no	no	no	yes	no	yes	no	No		yes	no	yes	yes	yes	yes
Female	25andbelow	Married	Clinical	MBchB	Employed	Christian	Urban	Less than 5km	One and above	Upgrading student	Yes	Sometimes when sick	Self medicated in the past 3months	yes	Yes	no	no	yes	no	no	no	no	no	no	no	no	no	no	yes	no	no	no	no	yes	no	no	no	yes	no	yes	no	No		yes	no	no	no	no	no
Female	25andbelow	Married	Clinical	MBchB	Employed	Christian	Urban	Less than 5km	One and above	Upgrading student	Yes	Sometimes when sick	Self medicated in the past 3months	yes	Yes	no	no	yes	no	no	no	no	no	no	no	no	no	no	yes	no	no	no	no	yes	no	no	no	yes	no	yes	no	No		yes	no	no	no	no	no
Female	25andbelow	Married	Clinical	MBchB	Employed	Christian	Urban	Less than 5km	One and above	Upgrading student	Yes	Rarely when sick	Self medicated in the past 3months	yes	Yes	no	no	yes	no	no	no	no	no	no	no	no	no	no	yes	no	no	no	no	yes	no	no	no	yes	no	yes	no	Yes	The former antibiotic didn't work	yes	no	no	no	no	no
Female	25andbelow	Single	Clinical	BNS	Unemployed	Christian	Urban	Less than 5km	Never	Direct student	Yes	Sometimes when sick	Self medicated in the past 3months	no	Yes	no	no	no	no	no	no	no	no	no	no	yes	no	no	no	no	no	no	no	yes	no	no	no	yes	no	no	no	No		yes	yes	no	no	yes	yes
Female	above25	Single	Clinical	MBchB	Unemployed	Christian	Rural	Less than 5km	Never	Direct student	Yes	Rarely when sick	Self medicated in the past one month	yes	Yes	yes	no	no	no	no	no	no	no	no	yes	yes	no	yes	no	yes	yes	yes	yes	yes	no	no	no	yes	no	yes	no	No		yes	no	no	yes	no	no
Male	25andbelow	Single	Clinical	MBchB	Unemployed	Christian	Rural	5km and above	Never	Direct student	Yes	Always when sick	Currently self medicating	yes	Yes	yes	yes	no	yes	no	no	no	no	no	yes	yes	no	yes	no	yes	no	yes	no	yes	no	no	no	yes	no	yes	no	No		yes	no	yes	yes	no	yes
Male	25andbelow	Single	Pre-clinical	MBchB	Unemployed	Christian	Urban	Less than 5km	Never	Direct student	Yes	Always when sick	Self medicated in the past one month	yes	Yes	yes	yes	no	no	no	no	no	no	no	yes	yes	no	yes	no	yes	no	yes	yes	yes	no	no	no	yes	no	yes	no	No		yes	no	yes	yes	no	no
Female	above25	Single	Pre-clinical	MBchB	Unemployed	Christian	Urban	5km and above	Never	Direct student	Yes	Always when sick	Self medicated in the past one month	yes	Yes	yes	yes	no	no	no	no	no	no	no	yes	yes	yes	yes	no	yes	yes	yes	no	yes	no	no	no	yes	no	yes	no	No		yes	no	yes	yes	no	yes
Female	25andbelow	Single	Pre-clinical	BNA	Unemployed	Moslem	Urban	Less than 5km	Never	Direct student	Yes	Rarely when sick	Self medicated in the past one month	yes	Yes	yes	yes	no	no	no	no	no	no	no	yes	yes	no	no	no	yes	yes	yes	yes	no	no	no	no	yes	no	yes	no	Yes	The latter one was cheaper	yes	yes	yes	yes	yes	yes
Male	above25	Single	Pre-clinical	MBchB	Unemployed	Christian	Urban	5km and above	Never	Upgrading student	Yes	Always when sick	Self medicated in the past one month	no	no	no	no	no	no	yes	no	no	no	no	no	no	yes	no	no	no	no	no	no	yes	no	no	no	no	no	yes	no	No		no	no	no	no	no	yes
Male	25andbelow	Single	Pre-clinical	MBchB	Unemployed	Christian	Urban	Less than 5km	Never	Direct student	Yes	Always when sick	Self medicated in the past one month	yes	Yes	yes	yes	no	no	no	yes	no	no	no	yes	yes	no	yes	no	yes	yes	yes	yes	no	no	no	no	yes	no	yes	no	No		yes	yes	yes	yes	yes	yes
Male	above25	Single	Pre-clinical	MBchB	Unemployed	Christian	Urban	Less than 5km	Never	Direct student	Yes	Rarely when sick	Self medicated in the past one month	yes	Yes	yes	yes	no	no	no	no	no	no	no	yes	yes	yes	no	no	yes	yes	yes	yes	yes	no	no	no	yes	no	yes	no	No		yes	no	yes	yes	no	no
Male	25andbelow	Single	Clinical	BNA	Unemployed	Christian	Urban	Less than 5km	One and above	Direct student	Yes	Sometimes when sick	Self medicated in the past one month	yes	no	yes	no	no	no	no	no	no	no	no	yes	yes	no	no	no	no	no	yes	no	no	no	no	no	no	no	yes	no	No		yes	no	no	no	no	no
Female	25andbelow	Single	Pre-clinical	MBchB	Unemployed	Christian	Urban	Less than 5km	One and above	Direct student	Yes	Sometimes when sick	Self medicated in the past 3months	no	no	yes	no	no	no	no	no	no	no	no	no	no	no	no	no	no	yes	yes	no	yes	no	no	no	yes	yes	no	no	No		yes	no	no	yes	yes	yes
Female	25andbelow	Single	Pre-clinical	MBchB	Unemployed	Christian	Urban	Less than 5km	One and above	Direct student	Yes	Always when sick	Self medicated in the past one month	yes	Yes	yes	yes	no	no	no	no	no	yes	no	no	yes	no	no	no	yes	no	no	no	yes	no	no	no	yes	no	yes	no	No		no	no	no	no	no	no
Female	25andbelow	Single	Pre-clinical	MBchB	Unemployed	Christian	Urban	Less than 5km	One and above	Direct student	Yes	Sometimes when sick	Self medicated in the past one month	yes	Yes	yes	no	no	no	no	no	no	no	no	yes	yes	yes	no	no	yes	no	yes	yes	yes	no	no	no	yes	no	yes	no	No		yes	no	no	no	no	no
Female	25andbelow	Single	Pre-clinical	BNS	Unemployed	Moslem	Rural	Less than 5km	One and above	Direct student	Yes	Sometimes when sick	Self medicated in the last one year	no	no	no	yes	no	no	no	no	no	no	no	no	no	no	no	yes	no	no	yes	no	no	no	no	no	no	no	no	yes	Yes	The former antibiotic didn't work	yes	no	no	no	no	no
Female	25andbelow	Single	Pre-clinical	MBchB	Unemployed	Christian	Urban	Less than 5km	One and above	Direct student	Yes	Sometimes when sick	Self medicated in the past 6months	no	no	yes	no	no	no	no	no	no	no	no	no	no	no	no	yes	no	no	yes	no	no	no	no	no	no	no	yes	no	No		yes	no	no	no	no	no
Female	above25	Married	Pre-clinical	BNA	Employed	Moslem	Urban	Less than 5km	One and above	Upgrading student	no																																	no	no	no	no	no	no
Male	25andbelow	Single	Pre-clinical	MBchB	Unemployed	Christian	Urban	Less than 5km	Never	Direct student	no																																	no	no	no	no	no	no
Male	25andbelow	Single	Pre-clinical	MBchB	Unemployed	Christian	Urban	Less than 5km	Never	Direct student	no																																	no	no	no	no	no	no
Female	25andbelow	Single	Pre-clinical	BNS	Unemployed	Christian	Urban	Less than 5km	Never	Direct student	no																																	no	no	no	no	no	no
Female	25andbelow	Single	Clinical	BNS	Unemployed	Christian	Rural	Less than 5km	One and above	Direct student	no																																	no	no	no	no	no	no
Female	25andbelow	Single	Clinical	BNS	Unemployed	Christian	Rural	Less than 5km	One and above	Direct student	no																																	no	no	no	no	no	no
Male	25andbelow	Single	Pre-clinical	MBchB	Unemployed	Christian	Urban	Less than 5km	One and above	Direct student	no																																	no	no	no	no	no	no
Male	above25	Married	Clinical	MBchB	Employed	Christian	Urban	Less than 5km	One and above	Upgrading student	Yes	Sometimes when sick	Self medicated in the past 6months	yes	Yes	yes	no	no	no	no	no	no	no	no	yes	yes	no	yes	no	no	no	no	yes	yes	yes	no	no	yes	yes	no	no	Yes	The former antibiotic didn't work	yes	no	yes	no	no	no
Male	above25	Married	Clinical	MBchB	Employed	Christian	Urban	Less than 5km	One and above	Upgrading student	Yes	Sometimes when sick	Self medicated in the past 6months	yes	Yes	yes	no	no	no	no	no	no	no	no	yes	yes	no	yes	no	no	no	no	yes	no	yes	no	no	yes	yes	no	no	Yes	The former antibiotic didn't work	yes	no	yes	no	no	no
Male	25andbelow	Single	Clinical	BNA	Unemployed	Moslem	Urban	Less than 5km	One and above	Direct student	Yes	Always when sick	Self medicated in the past one month	yes	Yes	yes	no	no	no	yes	no	no	yes	no	yes	yes	yes	no	no	no	no	no	no	yes	no	no	no	no	no	yes	no	Yes	The former antibiotic didn't work	no	no	yes	no	no	yes
Female	25andbelow	Single	Pre-clinical	MBchB	Unemployed	Christian	Urban	Less than 5km	One and above	Direct student	Yes	Rarely when sick	Self medicated in the past one month	yes	Yes	yes	yes	no	no	no	no	no	no	no	yes	yes	no	yes	no	yes	no	yes	no	yes	no	no	no	yes	no	yes	no	Yes	The former antibiotic didn't work	yes	no	no	no	no	no
Male	above25	Single	Pre-clinical	MBchB	Unemployed	Moslem	Urban	Less than 5km	One and above	Direct student	Yes	Always when sick	Self medicated in the past one month	yes	Yes	yes	yes	yes	no	no	no	no	no	no	no	yes	yes	yes	no	no	no	no	yes	no	yes	no	no	no	no	yes	no	Yes	The former antibiotic didn't work	yes	no	no	no	no	no
Female	above25	Single	Clinical	BNS	Employed	Christian	Urban	Less than 5km	One and above	Upgrading student	Yes	Sometimes when sick	Self medicated in the past 3months	no	no	no	no	no	no	no	no	yes	no	no	no	no	no	no	yes	no	no	no	no	yes	no	no	no	no	no	no	yes	No		no	no	no	no	no	no
Female	above25	Single	Clinical	BNS	Employed	Christian	Urban	Less than 5km	One and above	Upgrading student	Yes	Sometimes when sick	Self medicated in the past 3months	no	no	no	no	no	no	no	no	yes	no	no	no	no	no	no	yes	no	no	no	no	yes	no	no	no	no	no	no	yes	No		no	no	no	no	no	no
Female	25andbelow	Single	Pre-clinical	BNS	Unemployed	Christian	Urban	Less than 5km	One and above	Direct student	Yes	Always when sick	Self medicated in the last one year	yes	Yes	yes	no	yes	no	no	no	no	no	no	no	no	no	no	yes	no	no	yes	no	no	no	no	no	no	no	yes	no	Yes	The former antibiotic didn't work	yes	no	no	no	no	no
Female	25andbelow	Single	Pre-clinical	BNS	Unemployed	Christian	Urban	Less than 5km	One and above	Direct student	Yes	Always when sick	Self medicated in the last one year	yes	Yes	yes	no	yes	no	no	no	no	no	no	no	no	no	no	yes	no	no	yes	no	no	no	no	no	no	no	yes	no	Yes	The former antibiotic didn't work	yes	no	no	no	no	no
Female	25andbelow	Single	Clinical	BNA	Unemployed	Christian	Urban	Less than 5km	Never	Direct student	Yes	Always when sick	Self medicated in the past one month	yes	Yes	yes	no	yes	no	no	yes	no	yes	no	yes	yes	yes	yes	no	yes	yes	yes	yes	no	no	no	no	yes	no	yes	no	No		yes	no	no	no	yes	yes
Male	25andbelow	Single	Clinical	BNS	Unemployed	Christian	Urban	Less than 5km	Never	Direct student	Yes	Always when sick	Self medicated in the past 6months	yes	Yes	yes	no	no	no	no	no	yes	no	no	no	no	yes	no	no	yes	no	yes	no	no	no	no	no	yes	no	no	no	No		no	no	no	yes	no	yes
Female	25andbelow	Single	Clinical	MBchB	Unemployed	Christian	Urban	Less than 5km	Never	Direct student	Yes	Sometimes when sick	Self medicated in the past 3months	no	no	no	yes	no	no	no	no	no	no	no	no	no	no	no	yes	no	no	yes	no	no	no	no	no	no	no	yes	no	No		yes	yes	yes	no	no	no
Female	25andbelow	Single	Pre-clinical	BNA	Unemployed	Christian	Urban	Less than 5km	Never	Direct student	Yes	Always when sick	Currently self medicating	yes	Yes	yes	yes	no	no	no	no	no	no	no	no	no	yes	yes	no	yes	no	yes	no	no	no	no	no	yes	no	yes	no	No		yes	no	yes	no	yes	yes
Female	25andbelow	Single	Pre-clinical	MBchB	Unemployed	Christian	Urban	Less than 5km	Never	Direct student	Yes	Always when sick	Currently self medicating	yes	Yes	no	yes	yes	yes	no	no	no	no	no	no	yes	no	yes	no	no	no	yes	no	no	yes	no	yes	yes	no	no	yes	Yes	The former antibiotic didn't work	yes	yes	no	no	yes	yes
Male	above25	Single	Pre-clinical	BNA	Unemployed	Christian	Urban	Less than 5km	Never	Direct student	Yes	Always when sick	Currently self medicating	yes	Yes	yes	yes	no	yes	no	no	no	no	no	no	yes	no	no	no	no	yes	no	yes	no	yes	no	no	yes	no	yes	no	Yes	The former antibiotic didn't work	no	no	yes	no	yes	yes
Male	25andbelow	Single	Pre-clinical	MBchB	Unemployed	Christian	Urban	Less than 5km	Never	Direct student	Yes	Sometimes when sick	Self medicated in the last one year	yes	Yes	no	yes	no	no	no	no	yes	no	no	no	yes	yes	yes	no	no	yes	yes	no	no	no	no	yes	no	yes	no	no	No		yes	yes	no	no	no	yes
Male	25andbelow	Single	Pre-clinical	MBchB	Unemployed	Christian	Rural	Less than 5km	One and above	Direct student	Yes	Always when sick	Self medicated in the last one year	yes	Yes	yes	no	no	no	no	no	yes	no	no	no	no	no	no	yes	no	yes	yes	yes	yes	yes	no	no	yes	yes	yes	no	Yes	The latter one was cheaper	yes	yes	yes	no	no	yes
Male	above25	Single	Clinical	MBchB	Employed	Christian	Rural	Less than 5km	One and above	Direct student	Yes	Always when sick	Currently self medicating	no	Yes	no	no	no	no	no	no	no	no	no	no	yes	yes	yes	no	yes	no	yes	no	no	no	no	no	yes	yes	yes	yes	No		no	no	no	no	no	yes
Male	25andbelow	Single	Clinical	BNS	Unemployed	Christian	Urban	Less than 5km	Never	Direct student	Yes	Always when sick	Self medicated in the past one month	yes	Yes	yes	no	no	no	no	no	yes	no	no	no	no	no	no	no	no	yes	no	no	yes	no	no	no	no	no	yes	no	No		yes	no	no	yes	yes	yes
Female	25andbelow	Single	Clinical	MBchB	Employed	Christian	Urban	Less than 5km	One and above	Direct student	Yes	Sometimes when sick	Self medicated in the past 6months	yes	Yes	yes	no	no	no	no	no	no	no	no	no	no	no	no	yes	no	no	no	no	yes	no	no	no	no	no	yes	no	No		no	no	no	no	no	no
Female	25andbelow	Single	Clinical	MBchB	Employed	Christian	Urban	Less than 5km	One and above	Direct student	Yes	Sometimes when sick	Self medicated in the past 6months	yes	Yes	yes	no	no	no	no	no	no	no	no	no	no	no	no	yes	no	no	no	no	yes	no	no	no	no	no	yes	no	No		no	no	no	no	no	no
Male	above25	Married	Clinical	MBchB	Employed	Christian	Urban	Less than 5km	Never	Upgrading student	Yes	Always when sick	Self medicated in the past 3months	yes	Yes	no	no	yes	no	no	no	no	no	no	no	yes	no	no	no	no	no	no	no	yes	no	no	no	no	yes	no	no	No		yes	no	no	no	no	no
Male	above25	Married	Clinical	MBchB	Employed	Christian	Urban	Less than 5km	Never	Upgrading student	Yes	Always when sick	Self medicated in the past 3months	yes	Yes	no	no	yes	no	no	no	no	no	no	no	yes	no	no	no	no	no	no	no	yes	no	no	no	no	yes	no	no	No		yes	no	no	no	no	no
Male	above25	Single	Clinical	BNA	Employed	Christian	Urban	Less than 5km	Never	Upgrading student	Yes	Sometimes when sick	Self medicated in the past 6months	no	no	yes	no	no	no	no	no	no	no	no	no	yes	no	yes	no	no	no	no	no	yes	no	no	no	yes	no	yes	yes	No		no	yes	yes	no	no	yes
Female	25andbelow	Single	Clinical	MBchB	Unemployed	Christian	Urban	Less than 5km	One and above	Direct student	Yes	Sometimes when sick	Self medicated in the last one year	yes	no	no	no	no	no	yes	no	no	no	no	yes	yes	no	yes	no	no	no	yes	no	no	no	no	no	yes	no	yes	no	No		yes	no	no	no	no	no
Male	25andbelow	Single	Clinical	MBchB	Unemployed	Christian	Rural	Less than 5km	One and above	Direct student	Yes	Sometimes when sick	Self medicated in the last one year	no	no	yes	no	no	no	no	no	no	no	no	no	no	no	no	no	no	yes	no	no	yes	no	no	no	no	no	no	yes	Yes	To reduce adverse reactions	no	no	no	no	no	yes
Male	25andbelow	Single	Clinical	MBchB	Unemployed	Christian	Rural	Less than 5km	One and above	Direct student	Yes	Sometimes when sick	Self medicated in the last one year	no	no	yes	no	no	no	no	no	no	no	no	no	no	no	no	no	no	yes	no	no	yes	no	no	no	no	no	no	yes	Yes	To reduce adverse reactions	no	no	no	no	no	yes
Male	25andbelow	Single	Clinical	MBchB	Unemployed	Christian	Urban	Less than 5km	Never	Direct student	Yes	Sometimes when sick	Self medicated in the last one year	yes	no	yes	yes	yes	no	yes	yes	yes	yes	no	yes	yes	no	no	no	no	no	no	no	yes	no	no	no	yes	no	yes	no	No		no	no	yes	no	no	no
Female	above25	Married	Clinical	BNS	Employed	Christian	Urban	Less than 5km	One and above	Upgrading student	Yes	Always when sick	Currently self medicating	yes	Yes	yes	no	yes	no	no	no	no	yes	no	yes	no	yes	yes	no	yes	yes	no	yes	no	no	yes	no	yes	yes	yes	yes	Yes	The former antibiotic didn't work	yes	yes	yes	yes	yes	yes
Male	25andbelow	Single	Pre-clinical	BNA	Employed	Christian	Urban	Less than 5km	One and above	Direct student	Yes	Always when sick	Currently self medicating	yes	no	yes	no	yes	yes	no	no	yes	yes	no	no	no	no	no	no	yes	yes	no	no	yes	no	no	no	yes	yes	no	no	Yes	The former antibiotic didn't work	no	no	no	no	no	yes
Male	25andbelow	Single	Clinical	MBchB	Employed	Christian	Urban	Less than 5km	Never	Direct student	Yes	Always when sick	Currently self medicating	yes	Yes	yes	no	no	no	no	no	no	no	no	no	yes	yes	no	no	no	no	yes	yes	no	no	no	no	no	no	yes	no	No		yes	no	yes	no	no	no
Female	above25	Married	Clinical	MBchB	Unemployed	Christian	Urban	5km and above	Never	Upgrading student	Yes	Always when sick	Self medicated in the past one month	yes	Yes	yes	no	yes	no	yes	no	no	no	no	yes	yes	yes	no	no	yes	yes	yes	no	yes	no	no	no	yes	no	yes	no	No		yes	no	yes	yes	yes	yes
Male	25andbelow	Single	Clinical	BNA	Unemployed	Christian	Urban	Less than 5km	Never	Direct student	Yes	Sometimes when sick	Currently self medicating	yes	Yes	yes	yes	yes	no	no	no	no	yes	no	yes	yes	yes	yes	no	yes	yes	yes	yes	yes	no	no	no	yes	no	yes	no	No		yes	no	no	no	no	no
Male	25andbelow	Single	Clinical	BNA	Unemployed	Christian	Urban	Less than 5km	Never	Direct student	Yes	Always when sick	Currently self medicating	yes	Yes	yes	no	no	yes	no	no	no	no	no	yes	yes	no	yes	no	yes	yes	yes	yes	yes	no	no	no	yes	no	yes	no	No		yes	no	yes	no	yes	yes
Male	above25	Married	Pre-clinical	MBchB	Unemployed	Christian	Urban	5km and above	One and above	Upgrading student	no																																	no	no	no	no	no	no
Male	above25	Married	Pre-clinical	MBchB	Unemployed	Christian	Urban	5km and above	One and above	Upgrading student	no																																	no	no	no	no	no	no
Female	above25	Married	Clinical	MBchB	Employed	Christian	Urban	Less than 5km	One and above	Upgrading student	Yes	Always when sick	Currently self medicating	yes	Yes	yes	no	yes	no	no	no	no	yes	no	yes	no	yes	yes	no	yes	yes	no	yes	yes	yes	yes	no	yes	yes	yes	yes	Yes	The former antibiotic didn't work	yes	yes	yes	yes	yes	yes
Female	25andbelow	Single	Pre-clinical	BNA	Employed	Christian	Urban	5km and above	One and above	Upgrading student	Yes	Always when sick	Self medicated in the past 6months	no	no	yes	no	no	no	no	no	no	no	no	no	no	no	no	no	no	yes	no	yes	no	no	no	no	no	no	yes	no	Yes	To reduce adverse reactions	no	no	no	no	no	no
Female	25andbelow	Single	Pre-clinical	BNA	Employed	Christian	Urban	5km and above	One and above	Upgrading student	Yes	Always when sick	Self medicated in the past 6months	no	no	yes	no	no	no	no	no	no	no	no	no	no	no	no	no	no	yes	no	yes	no	no	no	no	no	no	yes	no	Yes	To reduce adverse reactions	no	no	no	no	no	no
Female	above25	Single	Clinical	MBchB	Employed	Christian	Urban	Less than 5km	One and above	Upgrading student	Yes	Always when sick	Currently self medicating	yes	Yes	no	no	no	no	yes	no	no	no	no	no	no	yes	no	no	yes	no	no	no	yes	no	no	yes	no	no	yes	no	No		no	no	no	no	no	yes
Female	above25	Single	Clinical	MBchB	Employed	Christian	Urban	Less than 5km	One and above	Upgrading student	Yes	Always when sick	Currently self medicating	yes	Yes	no	no	no	no	yes	no	no	no	no	no	no	yes	no	no	yes	no	no	no	yes	no	no	yes	no	no	yes	no	No		no	no	no	no	no	yes
Female	above25	Single	Clinical	MBchB	Employed	Christian	Rural	Less than 5km	One and above	Upgrading student	Yes	Sometimes when sick	Self medicated in the last one year	yes	Yes	no	no	no	yes	no	no	no	no	no	no	no	no	no	yes	no	no	no	no	yes	no	no	no	no	no	yes	no	No		no	no	no	no	no	yes
Female	25andbelow	Single	Pre-clinical	BNA	Employed	Christian	Rural	Less than 5km	One and above	Direct student	Yes	Rarely when sick	Self medicated in the last one year	yes	no	yes	yes	no	no	no	no	yes	no	no	yes	no	no	no	yes	no	yes	no	no	no	no	no	yes	yes	no	no	no	No		yes	yes	no	no	no	no
Male	25andbelow	Single	Clinical	MBchB	Employed	Christian	Urban	Less than 5km	One and above	Upgrading student	Yes	Rarely when sick	Self medicated in the past 6months	no	no	no	no	no	no	no	no	no	no	no	yes	no	no	yes	no	no	no	no	no	yes	no	no	no	no	no	yes	no	No		yes	no	no	yes	no	no
Female	above25	Married	Pre-clinical	MBchB	Employed	Christian	Urban	Less than 5km	Never	Upgrading student	Yes	Rarely when sick	Currently self medicating	no	no	no	no	no	no	no	no	no	yes	no	no	no	no	no	yes	no	no	no	no	yes	no	no	no	no	yes	yes	no	Yes	The former antibiotic didn't work	no	no	no	no	no	yes
Female	25andbelow	Single	Clinical	BNS	Employed	Christian	Urban	Less than 5km	Never	Direct student	Yes	Sometimes when sick	Self medicated in the past one month	yes	Yes	no	no	no	no	no	no	no	no	no	yes	yes	no	no	no	yes	no	no	no	yes	no	no	no	no	no	yes	no	Yes	The former antibiotic didn't work	no	yes	no	no	no	yes
Male	above25	Single	Pre-clinical	MBchB	Employed	Christian	Rural	Less than 5km	Never	Upgrading student	Yes	Always when sick	Currently self medicating	yes	Yes	yes	yes	no	no	no	no	no	no	no	no	yes	yes	no	no	yes	no	no	yes	no	yes	no	no	yes	no	yes	no	No		no	no	yes	yes	yes	yes
Male	above25	Single	Pre-clinical	MBchB	Employed	Christian	Rural	Less than 5km	Never	Upgrading student	Yes	Always when sick	Currently self medicating	yes	Yes	yes	yes	no	no	no	no	no	no	no	no	yes	yes	no	no	yes	no	no	yes	no	yes	no	no	yes	no	yes	no	No		no	no	yes	yes	yes	yes
Male	above25	Married	Clinical	MBchB	Employed	Christian	Urban	5km and above	One and above	Upgrading student	Yes	Always when sick	Self medicated in the last one year	yes	no	yes	yes	yes	yes	yes	yes	yes	yes	no	yes	no	no	no	yes	no	no	no	no	yes	no	no	no	yes	yes	no	yes	No		no	no	no	no	no	no
Male	above25	Married	Clinical	MBchB	Employed	Christian	Urban	5km and above	One and above	Upgrading student	Yes	Always when sick	Self medicated in the last one year	yes	no	yes	yes	yes	no	yes	yes	yes	yes	no	yes	no	no	no	yes	no	no	no	no	yes	no	no	no	yes	yes	no	yes	No		no	no	no	no	no	no
Male	above25	Single	Clinical	MBchB	Employed	Christian	Urban	Less than 5km	One and above	Upgrading student	Yes	Always when sick	Self medicated in the last one year	yes	Yes	no	no	no	no	no	no	no	no	no	yes	yes	no	no	no	no	no	no	no	yes	no	no	no	no	no	yes	no	No		yes	no	no	no	no	no
Male	above25	Single	Clinical	MBchB	Employed	Christian	Urban	Less than 5km	One and above	Upgrading student	Yes	Always when sick	Self medicated in the last one year	yes	Yes	no	no	no	no	no	no	no	no	no	yes	yes	no	no	no	no	no	no	no	yes	no	no	no	no	no	yes	no	No		yes	no	no	no	no	no
Male	above25	Single	Pre-clinical	MBchB	Employed	Christian	Rural	Less than 5km	One and above	Upgrading student	Yes	Always when sick	Self medicated in the last one year	yes	no	yes	no	yes	no	no	no	no	yes	no	no	yes	no	no	no	no	no	yes	no	yes	no	no	no	no	no	yes	no	No		no	no	no	no	no	no
Male	above25	Single	Pre-clinical	MBchB	Employed	Christian	Rural	Less than 5km	One and above	Upgrading student	Yes	Always when sick	Self medicated in the last one year	yes	no	yes	no	yes	no	no	no	no	yes	no	no	yes	no	no	no	no	no	yes	no	yes	no	no	no	no	no	yes	no	No		no	no	no	no	no	no
Female	above25	Married	Clinical	MBchB	Unemployed	Moslem	Urban	Less than 5km	One and above	Upgrading student	Yes	Rarely when sick	Self medicated in the last one year	no	Yes	no	no	no	no	no	no	no	no	no	no	yes	no	no	no	no	no	no	yes	no	no	no	no	no	no	yes	no	No		yes	no	no	no	no	yes
Female	above25	Married	Clinical	MBchB	Unemployed	Moslem	Urban	Less than 5km	One and above	Upgrading student	Yes	Rarely when sick	Self medicated in the last one year	no	Yes	no	no	no	no	no	no	no	no	no	no	yes	no	no	no	no	no	no	yes	no	no	no	no	no	no	yes	no	No		yes	no	no	no	no	yes
Male	above25	Married	Pre-clinical	BNA	Unemployed	Moslem	Urban	Less than 5km	One and above	Direct student	Yes	Always when sick	Self medicated in the past 6months	no	no	yes	no	no	no	no	no	no	no	no	no	no	no	no	no	no	yes	no	no	yes	no	no	no	no	yes	no	no	Yes	The former antibiotic didn't work	no	no	no	yes	no	no
Female	25andbelow	Single	Clinical	BNS	Unemployed	Christian	Rural	Less than 5km	One and above	Direct student	Yes	Sometimes when sick	Self medicated in the past 3months	yes	no	no	no	yes	no	no	no	no	no	yes	no	no	no	no	yes	no	no	no	no	yes	no	no	no	no	yes	no	no	No		no	no	no	no	no	yes
Female	25andbelow	Single	Clinical	BNS	Unemployed	Christian	Rural	Less than 5km	One and above	Direct student	Yes	Sometimes when sick	Self medicated in the past 3months	yes	no	no	no	yes	no	no	no	no	no	yes	no	no	no	no	yes	no	no	no	no	yes	no	no	no	no	yes	no	no	No		no	no	no	no	no	yes
Female	25andbelow	Single	Clinical	MBchB	Unemployed	Christian	Urban	Less than 5km	One and above	Direct student	Yes	Always when sick	Currently self medicating	no	no	no	no	no	no	yes	no	no	no	no	no	no	yes	no	no	no	no	no	no	no	no	no	yes	no	no	yes	no	No		no	no	yes	no	no	yes
Female	25andbelow	Single	Clinical	MBchB	Unemployed	Christian	Urban	Less than 5km	One and above	Direct student	Yes	Always when sick	Currently self medicating	no	no	no	no	no	no	yes	no	no	no	no	no	no	yes	no	no	no	no	no	no	no	no	no	yes	no	no	yes	no	No		yes	no	no	no	no	yes
Male	25andbelow	Single	Clinical	BNS	Unemployed	Moslem	Urban	Less than 5km	One and above	Direct student	Yes	Always when sick	Self medicated in the past one month	yes	Yes	yes	no	no	no	no	no	no	no	no	no	yes	no	no	no	no	no	no	no	yes	no	no	no	no	no	yes	no	Yes	The former antibiotic didn't work	no	no	no	no	no	no
Male	25andbelow	Single	Clinical	BNS	Unemployed	Moslem	Urban	Less than 5km	One and above	Direct student	Yes	Always when sick	Self medicated in the past one month	yes	Yes	yes	no	no	no	no	no	no	no	no	no	yes	no	no	no	no	no	no	no	yes	no	no	no	no	no	yes	no	Yes	The former antibiotic didn't work	no	no	no	no	no	no
Female	25andbelow	Single	Clinical	MBchB	Unemployed	Christian	Urban	Less than 5km	One and above	Direct student	Yes	Sometimes when sick	Self medicated in the past 3months	no	Yes	no	no	no	no	no	no	no	no	no	no	no	no	no	yes	no	no	yes	no	yes	no	no	no	no	no	yes	no	No		no	no	no	no	no	yes
Male	25andbelow	Single	Clinical	BNS	Unemployed	Christian	Rural	Less than 5km	One and above	Direct student	Yes	Rarely when sick	Self medicated in the past 6months	no	Yes	no	no	no	no	no	no	no	no	no	no	no	no	no	yes	no	no	yes	no	no	no	no	no	no	no	yes	no	No		no	no	no	yes	yes	yes
Female	25andbelow	Single	Pre-clinical	BNA	Unemployed	Christian	Urban	5km and above	One and above	Direct student	Yes	Always when sick	Currently self medicating	yes	Yes	yes	yes	no	no	no	yes	no	no	no	no	no	yes	no	yes	yes	yes	no	yes	yes	no	no	no	yes	no	yes	no	No		yes	yes	no	yes	no	no
Female	25andbelow	Single	Pre-clinical	BNA	Unemployed	Christian	Urban	5km and above	One and above	Direct student	Yes	Always when sick	Currently self medicating	yes	Yes	yes	yes	no	no	no	yes	no	no	no	no	no	yes	no	yes	yes	yes	no	yes	yes	no	no	no	yes	no	yes	no	No		yes	yes	no	yes	no	no
Female	25andbelow	Single	Pre-clinical	MBchB	Unemployed	Christian	Urban	Less than 5km	One and above	Direct student	Yes	Always when sick	Self medicated in the last one year	yes	no	yes	yes	yes	yes	yes	yes	yes	yes	no	yes	no	no	no	yes	no	no	no	no	no	no	no	yes	yes	no	yes	no	No		yes	no	yes	yes	no	yes
Female	25andbelow	Single	Pre-clinical	MBchB	Unemployed	Christian	Urban	Less than 5km	One and above	Direct student	Yes	Always when sick	Self medicated in the last one year	yes	no	yes	yes	yes	yes	yes	yes	yes	yes	no	yes	no	no	no	yes	no	no	no	no	no	no	no	yes	yes	no	yes	no	No		yes	no	yes	yes	yes	yes
Male	25andbelow	Single	Pre-clinical	MBchB	Unemployed	Christian	Urban	Less than 5km	One and above	Direct student	Yes	Rarely when sick	Self medicated in the past 6months	yes	Yes	yes	no	no	no	no	no	no	no	no	no	no	no	no	yes	no	no	yes	no	no	no	no	no	no	no	yes	no	No		yes	no	no	no	no	no
Male	25andbelow	Single	Pre-clinical	MBchB	Unemployed	Christian	Urban	Less than 5km	One and above	Direct student	Yes	Sometimes when sick	Self medicated in the past 3months	yes	Yes	yes	no	no	no	no	no	yes	no	no	no	no	no	no	no	no	yes	yes	no	no	no	no	yes	yes	no	yes	no	Yes	The former antibiotic didn't work	no	yes	no	yes	yes	yes
Female	25andbelow	Single	Pre-clinical	MBchB	Unemployed	Christian	Rural	Less than 5km	One and above	Direct student	Yes	Always when sick	Self medicated in the past one month	no	Yes	no	no	no	no	no	no	no	no	no	no	no	no	yes	no	no	no	no	yes	no	no	no	no	no	no	no	yes	Yes	To reduce adverse reactions	no	no	no	no	no	no
Male	25andbelow	Single	Pre-clinical	BNS	Unemployed	Christian	Rural	Less than 5km	One and above	Direct student	Yes	Sometimes when sick	Self medicated in the past one month	no	Yes	no	no	no	no	no	no	no	no	no	no	yes	no	no	no	no	no	yes	no	no	no	no	no	no	no	yes	yes	No		no	no	no	no	no	yes
Female	25andbelow	Single	Pre-clinical	BNS	Unemployed	Christian	Urban	5km and above	One and above	Direct student	Yes	Rarely when sick	Self medicated in the last one year	no	no	yes	no	no	no	no	no	no	no	no	no	no	no	no	no	yes	no	no	no	no	no	no	yes	no	yes	no	no	No		yes	no	no	yes	yes	yes
Male	above25	Married	Clinical	BNA	Unemployed	Christian	Urban	Less than 5km	Never	Upgrading student	Yes	Sometimes when sick	Self medicated in the past one month	yes	Yes	yes	no	no	no	no	no	yes	no	no	yes	yes	no	no	no	no	yes	yes	no	no	no	no	no	no	no	yes	no	No		no	no	no	no	no	yes
Male	25andbelow	Married	Clinical	MBchB	Unemployed	Christian	Urban	Less than 5km	Never	Direct student	Yes	Sometimes when sick	Self medicated in the past 3months	yes	Yes	no	no	no	yes	no	no	no	no	no	no	no	no	no	yes	no	no	no	no	no	yes	no	yes	no	no	yes	no	No		no	yes	yes	no	no	yes
Male	25andbelow	Married	Pre-clinical	BNA	Unemployed	Christian	Rural	Less than 5km	Never	Direct student	Yes	Always when sick	Currently self medicating	yes	no	yes	no	no	yes	yes	no	no	no	no	no	yes	no	yes	no	yes	no	yes	no	no	no	no	no	yes	no	yes	no	No		yes	no	yes	yes	no	no
Male	25andbelow	Married	Pre-clinical	BNA	Unemployed	Christian	Rural	Less than 5km	Never	Direct student	Yes	Always when sick	Currently self medicating	yes	no	yes	no	no	yes	yes	no	no	no	no	no	yes	no	yes	no	yes	no	yes	no	no	no	no	no	yes	no	yes	no	No		yes	no	yes	yes	no	no
Female	above25	Married	Pre-clinical	MBchB	Unemployed	Christian	Urban	Less than 5km	Never	Upgrading student	Yes	Always when sick	Currently self medicating	yes	Yes	yes	yes	no	no	no	no	no	no	no	no	yes	no	no	no	yes	no	yes	yes	no	no	no	no	yes	no	yes	no	Yes	The former antibiotic didn't work	yes	no	yes	yes	yes	yes
Female	above25	Married	Pre-clinical	MBchB	Unemployed	Christian	Urban	Less than 5km	Never	Upgrading student	Yes	Always when sick	Currently self medicating	yes	Yes	yes	yes	no	no	no	no	no	no	no	no	yes	no	no	no	yes	no	yes	yes	no	no	no	no	yes	no	yes	no	Yes	The former antibiotic didn't work	yes	no	yes	yes	yes	yes
Female	above25	Married	Pre-clinical	BNA	Unemployed	Christian	Rural	Less than 5km	Never	Direct student	Yes	Always when sick	Currently self medicating	yes	Yes	no	no	no	yes	yes	no	no	no	no	no	yes	no	yes	no	yes	no	yes	no	no	no	no	no	yes	no	no	no	No		yes	no	no	no	no	no
Male	25andbelow	Single	Clinical	BNA	Unemployed	Christian	Rural	Less than 5km	Never	Direct student	Yes	Always when sick	Self medicated in the past one month	yes	Yes	yes	no	no	no	no	no	no	no	no	no	yes	yes	no	no	yes	yes	no	yes	yes	yes	no	no	yes	no	yes	no	No		yes	no	yes	yes	yes	yes
Male	25andbelow	Single	Clinical	BNA	Unemployed	Christian	Urban	Less than 5km	Never	Direct student	Yes	Always when sick	Self medicated in the past one month	yes	Yes	yes	yes	no	no	yes	no	no	yes	no	yes	yes	yes	yes	no	yes	yes	yes	yes	yes	no	no	no	yes	no	yes	no	No		yes	no	yes	yes	yes	yes
Male	above25	Single	Clinical	BNA	Unemployed	Christian	Urban	Less than 5km	Never	Direct student	Yes	Always when sick	Currently self medicating	yes	Yes	yes	no	no	yes	no	yes	no	no	no	yes	yes	no	yes	no	yes	no	yes	no	yes	no	no	no	yes	no	yes	no	No		yes	no	yes	yes	yes	yes
Male	above25	Single	Clinical	BNA	Unemployed	Christian	Urban	Less than 5km	Never	Direct student	Yes	Rarely when sick	Self medicated in the past one month	yes	Yes	yes	yes	yes	no	no	no	no	no	no	yes	yes	yes	yes	no	yes	no	yes	no	yes	no	no	no	no	no	yes	no	No		yes	yes	yes	yes	no	yes
Female	25andbelow	Single	Clinical	BNS	Unemployed	Christian	Rural	Less than 5km	Never	Direct student	Yes	Rarely when sick	Self medicated in the past 6months	yes	Yes	yes	yes	no	no	no	no	no	no	no	no	no	no	no	no	no	yes	yes	no	no	no	no	no	yes	no	no	no	Yes	The former antibiotic didn't work	yes	yes	no	no	yes	yes
Female	25andbelow	Single	Clinical	MBchB	Unemployed	Christian	Rural	Less than 5km	Never	Direct student	Yes	Rarely when sick	Self medicated in the past 6months	yes	Yes	yes	yes	no	no	no	no	no	no	no	no	no	no	no	no	no	yes	yes	no	no	no	no	no	yes	no	no	no	Yes	The former antibiotic didn't work	yes	no	no	no	yes	yes
Male	25andbelow	Single	Clinical	MBchB	Unemployed	Christian	Urban	Less than 5km	Never	Direct student	Yes	Sometimes when sick	Self medicated in the last one year	yes	no	yes	yes	yes	yes	yes	yes	yes	yes	no	yes	yes	no	no	no	no	no	no	no	yes	no	no	no	yes	no	yes	no	No		no	no	no	no	no	no
Male	25andbelow	Single	Clinical	BNS	Unemployed	Christian	Urban	Less than 5km	Never	Direct student	Yes	Always when sick	Self medicated in the past 6months	yes	Yes	yes	no	no	no	no	no	yes	no	no	no	no	yes	no	no	yes	no	yes	no	no	no	no	no	yes	no	no	no	No		no	no	no	yes	no	yes
Female	25andbelow	Single	Clinical	BNS	Unemployed	Christian	Rural	Less than 5km	Never	Direct student	Yes	Always when sick	Self medicated in the past one month	yes	Yes	yes	no	no	no	no	no	no	no	no	no	no	yes	no	no	no	no	no	no	yes	no	no	no	yes	no	no	no	Yes	The former antibiotic didn't work	no	no	no	no	no	no
Male	25andbelow	Single	Clinical	MBchB	Unemployed	Christian	Urban	Less than 5km	Never	Direct student	Yes	Sometimes when sick	Self medicated in the past 3months	yes	Yes	yes	no	no	no	no	no	yes	no	no	no	yes	no	no	no	no	no	yes	no	no	no	no	yes	yes	no	yes	no	Yes	The former antibiotics ran out	no	no	yes	no	yes	yes
Male	above25	Single	Clinical	BNS	Unemployed	Christian	Urban	Less than 5km	Never	Direct student	Yes	Rarely when sick	Self medicated in the last one year	yes	Yes	yes	no	yes	no	yes	no	yes	no	no	no	yes	no	no	no	yes	no	no	no	yes	no	no	no	no	no	yes	no	No		no	no	no	no	no	no
Male	above25	Single	Clinical	BNS	Unemployed	Christian	Urban	Less than 5km	Never	Direct student	Yes	Rarely when sick	Self medicated in the last one year	yes	Yes	yes	no	yes	no	yes	no	yes	no	no	no	yes	no	no	no	no	no	no	no	yes	no	no	no	no	no	yes	no	No		no	no	no	no	no	no
Female	25andbelow	Single	Clinical	MBchB	Unemployed	Christian	Urban	Less than 5km	Never	Direct student	Yes	Sometimes when sick	Self medicated in the past 3months	no	no	no	yes	no	no	no	no	no	no	no	no	no	no	no	yes	no	no	yes	no	no	no	no	no	no	no	yes	no	No		yes	yes	yes	no	no	no
Male	25andbelow	Single	Clinical	BNS	Unemployed	Christian	Urban	Less than 5km	Never	Direct student	Yes	Rarely when sick	Self medicated in the last one year	no	no	yes	no	no	no	no	no	no	no	no	no	yes	no	no	no	no	no	no	yes	no	no	no	no	yes	no	yes	yes	No		no	no	no	no	no	no
Male	25andbelow	Single	Clinical	BNS	Unemployed	Christian	Urban	Less than 5km	Never	Direct student	Yes	Rarely when sick	Self medicated in the last one year	no	no	yes	no	no	no	no	no	no	no	no	no	yes	no	no	no	no	no	no	yes	no	no	no	no	yes	no	yes	yes	No		no	no	no	no	no	no
Male	above25	Single	Clinical	MBchB	Unemployed	Christian	Urban	Less than 5km	Never	Direct student	Yes	Rarely when sick	Currently self medicating	no	no	yes	no	no	no	no	no	no	no	no	no	no	yes	no	no	no	no	yes	no	no	no	no	no	no	no	yes	no	No		no	no	yes	no	no	no
Female	above25	Single	Clinical	MBchB	Unemployed	Christian	Urban	Less than 5km	Never	Direct student	Yes	Sometimes when sick	Currently self medicating	yes	Yes	yes	no	no	yes	no	no	no	no	no	no	yes	no	yes	no	yes	yes	yes	no	yes	no	no	no	yes	no	yes	no	No		yes	no	no	yes	no	yes
Female	25andbelow	Single	Clinical	MBchB	Unemployed	Christian	Urban	Less than 5km	Never	Direct student	Yes	Always when sick	Currently self medicating	yes	Yes	yes	no	no	no	no	no	no	no	no	no	yes	no	yes	no	no	yes	yes	no	yes	no	no	no	yes	no	no	no	No		yes	no	no	no	no	no
Female	25andbelow	Single	Clinical	MBchB	Unemployed	Christian	Urban	Less than 5km	Never	Direct student	Yes	Always when sick	Self medicated in the past 3months	no	Yes	no	no	no	no	no	no	no	no	no	no	yes	no	no	no	no	no	no	no	yes	no	no	no	no	no	yes	no	No		no	no	no	yes	no	no
Female	25andbelow	Single	Clinical	MBchB	Unemployed	Christian	Urban	Less than 5km	Never	Direct student	Yes	Sometimes when sick	Self medicated in the past 3months	no	no	yes	no	no	no	no	no	no	no	no	no	yes	no	no	no	no	no	no	no	yes	no	no	no	no	no	yes	no	Yes	To reduce adverse reactions	no	no	no	no	yes	yes
Female	25andbelow	Single	Clinical	MBchB	Unemployed	Christian	Rural	Less than 5km	Never	Direct student	Yes	Sometimes when sick	Self medicated in the last one year	no	Yes	no	no	no	no	no	no	no	no	no	no	yes	no	no	no	no	no	no	no	no	no	no	yes	no	no	yes	no	No		yes	no	no	no	no	no
Female	25andbelow	Single	Pre-clinical	MBchB	Unemployed	Christian	Rural	Less than 5km	Never	Direct student	Yes	Always when sick	Currently self medicating	yes	Yes	yes	yes	no	no	no	no	no	no	no	no	yes	no	no	no	yes	yes	yes	yes	no	no	no	no	yes	no	no	yes	Yes	The former antibiotic didn't work	yes	no	yes	no	no	yes
Female	25andbelow	Single	Pre-clinical	MBchB	Unemployed	Christian	Rural	Less than 5km	Never	Direct student	Yes	Always when sick	Currently self medicating	yes	Yes	yes	yes	no	no	no	no	no	no	no	no	yes	no	no	no	yes	yes	yes	yes	no	no	no	no	yes	no	no	yes	Yes	The former antibiotic didn't work	yes	no	yes	no	no	yes
Female	25andbelow	Single	Pre-clinical	MBchB	Unemployed	Christian	Urban	Less than 5km	Never	Direct student	Yes	Always when sick	Currently self medicating	yes	Yes	yes	yes	no	no	no	no	no	no	no	no	yes	yes	yes	no	yes	yes	yes	yes	no	no	no	no	yes	no	yes	no	No		yes	yes	no	yes	no	yes
Female	25andbelow	Single	Pre-clinical	MBchB	Unemployed	Christian	Urban	Less than 5km	Never	Direct student	Yes	Always when sick	Currently self medicating	yes	Yes	yes	yes	no	no	no	no	no	no	no	no	yes	yes	yes	no	yes	yes	yes	yes	no	no	no	no	yes	no	yes	no	No		yes	yes	no	yes	no	yes
Male	25andbelow	Single	Pre-clinical	BNA	Unemployed	Christian	Urban	Less than 5km	Never	Direct student	Yes	Sometimes when sick	Self medicated in the past one month	yes	Yes	yes	yes	no	no	no	yes	no	no	no	yes	yes	yes	no	no	yes	yes	yes	yes	yes	no	no	no	yes	no	yes	no	Yes	The former antibiotic didn't work	yes	yes	no	yes	no	yes
Female	above25	Single	Pre-clinical	BNA	Unemployed	Christian	Urban	Less than 5km	Never	Direct student	Yes	Always when sick	Currently self medicating	yes	Yes	yes	yes	no	no	no	yes	no	no	no	no	no	yes	no	no	yes	no	no	yes	no	yes	yes	no	yes	yes	yes	no	No		yes	no	yes	yes	no	yes
Male	25andbelow	Single	Pre-clinical	MBchB	Unemployed	Christian	Rural	Less than 5km	Never	Direct student	Yes	Always when sick	Self medicated in the past one month	yes	Yes	yes	yes	no	no	no	no	no	no	no	no	yes	no	no	no	yes	yes	yes	yes	no	no	no	no	yes	no	yes	yes	Yes	The former antibiotic didn't work	yes	no	yes	yes	yes	yes
Male	25andbelow	Single	Pre-clinical	MBchB	Unemployed	Christian	Rural	Less than 5km	Never	Direct student	Yes	Always when sick	Self medicated in the past one month	yes	Yes	yes	yes	no	no	no	no	no	no	no	no	yes	no	no	no	yes	yes	yes	yes	no	no	no	no	yes	no	yes	yes	Yes	The former antibiotic didn't work	yes	no	yes	yes	yes	yes
Female	25andbelow	Single	Pre-clinical	MBchB	Unemployed	Moslem	Urban	Less than 5km	Never	Direct student	Yes	Always when sick	Self medicated in the past one month	yes	Yes	yes	yes	no	no	no	no	no	no	no	no	yes	no	no	no	yes	yes	yes	yes	no	no	no	no	yes	no	yes	no	Yes	The former antibiotic didn't work	yes	yes	yes	yes	yes	yes
Female	25andbelow	Single	Pre-clinical	MBchB	Unemployed	Moslem	Urban	Less than 5km	Never	Direct student	Yes	Always when sick	Self medicated in the past one month	yes	Yes	yes	yes	no	no	no	no	no	no	no	no	yes	no	no	no	yes	yes	yes	yes	no	no	no	no	yes	no	yes	no	Yes	The former antibiotic didn't work	yes	yes	yes	yes	yes	yes
Female	above25	Single	Pre-clinical	BNA	Unemployed	Christian	Urban	Less than 5km	Never	Direct student	Yes	Always when sick	Self medicated in the past one month	yes	Yes	yes	yes	no	yes	no	no	no	no	no	yes	yes	no	yes	no	yes	yes	yes	yes	yes	no	no	no	yes	no	yes	no	Yes	To reduce adverse reactions	yes	no	no	yes	yes	yes
Female	above25	Single	Pre-clinical	BNA	Unemployed	Christian	Rural	Less than 5km	Never	Direct student	Yes	Always when sick	Self medicated in the past one month	yes	Yes	yes	yes	no	no	no	no	no	no	no	no	yes	no	no	no	yes	yes	no	no	yes	yes	no	no	yes	yes	no	no	No		yes	no	no	no	yes	yes
Female	above25	Single	Pre-clinical	BNA	Unemployed	Christian	Rural	Less than 5km	Never	Direct student	Yes	Always when sick	Self medicated in the past one month	yes	Yes	yes	yes	no	no	no	no	no	no	no	no	yes	no	no	no	yes	yes	no	no	yes	yes	no	no	yes	yes	no	no	No		yes	no	no	no	yes	yes
Female	25andbelow	Single	Pre-clinical	MBchB	Unemployed	Christian	Urban	Less than 5km	Never	Direct student	Yes	Always when sick	Currently self medicating	yes	Yes	yes	yes	no	no	no	no	no	no	no	yes	yes	yes	yes	no	yes	yes	yes	yes	yes	no	no	no	yes	no	yes	no	No		yes	no	yes	no	no	yes
Female	25andbelow	Single	Pre-clinical	MBchB	Unemployed	Christian	Rural	Less than 5km	Never	Direct student	Yes	Always when sick	Self medicated in the past one month	yes	no	yes	no	no	no	no	no	no	yes	no	no	no	no	no	no	no	yes	no	no	yes	no	no	no	no	no	yes	no	Yes	The latter one was cheaper	no	yes	no	no	yes	yes
Female	25andbelow	Single	Pre-clinical	MBchB	Unemployed	Christian	Rural	Less than 5km	Never	Direct student	Yes	Always when sick	Self medicated in the past one month	yes	no	yes	no	no	no	no	no	no	yes	no	no	no	no	no	no	no	yes	no	no	yes	no	no	no	no	no	yes	no	Yes	The latter one was cheaper	no	yes	no	no	yes	yes
Female	25andbelow	Single	Pre-clinical	BNA	Unemployed	Christian	Urban	Less than 5km	Never	Direct student	Yes	Always when sick	Self medicated in the past one month	yes	Yes	yes	no	no	yes	no	no	no	no	no	yes	no	no	no	no	yes	no	yes	yes	yes	no	no	no	yes	no	yes	no	Yes	The former antibiotic didn't work	yes	no	yes	yes	yes	yes
Female	above25	Single	Pre-clinical	MBchB	Unemployed	Moslem	Urban	Less than 5km	Never	Direct student	Yes	Rarely when sick	Self medicated in the past one month	yes	Yes	yes	yes	no	yes	no	no	no	no	no	no	yes	no	yes	no	yes	no	yes	yes	no	no	no	no	yes	no	yes	no	No		yes	no	yes	yes	yes	yes
Male	above25	Single	Pre-clinical	BNA	Unemployed	Christian	Urban	Less than 5km	Never	Direct student	Yes	Always when sick	Self medicated in the past one month	yes	Yes	yes	yes	no	no	no	no	no	no	no	yes	yes	yes	yes	no	yes	no	yes	yes	yes	no	no	no	yes	no	yes	no	Yes	To reduce adverse reactions	yes	no	yes	yes	yes	yes
Male	above25	Single	Pre-clinical	BNA	Unemployed	Christian	Urban	Less than 5km	Never	Direct student	Yes	Always when sick	Currently self medicating	yes	Yes	yes	yes	no	yes	no	no	no	no	no	no	yes	no	no	no	no	yes	no	yes	no	yes	no	yes	yes	no	yes	no	Yes	The former antibiotic didn't work	no	no	yes	no	yes	yes
Male	25andbelow	Single	Pre-clinical	MBchB	Unemployed	Christian	Urban	Less than 5km	Never	Direct student	Yes	Sometimes when sick	Self medicated in the last one year	yes	Yes	no	yes	no	no	no	no	yes	no	no	no	yes	yes	yes	no	no	yes	yes	no	no	no	no	yes	no	yes	no	no	No		yes	no	no	no	no	yes
Female	25andbelow	Single	Pre-clinical	MBchB	Unemployed	Christian	Urban	Less than 5km	Never	Direct student	Yes	Rarely when sick	Self medicated in the last one year	yes	no	yes	no	no	no	no	no	no	no	no	no	no	yes	no	no	no	no	no	yes	no	no	no	no	yes	no	no	yes	Yes	The former antibiotics ran out	no	no	no	no	no	no
Female	above25	Single	Pre-clinical	BNA	Unemployed	Christian	Urban	Less than 5km	Never	Upgrading student	Yes	Sometimes when sick	Self medicated in the last one year	yes	Yes	no	no	no	no	no	no	no	no	no	yes	yes	no	no	no	no	no	no	no	no	no	no	yes	no	no	yes	no	No		yes	yes	yes	yes	no	yes
Female	above25	Single	Pre-clinical	BNA	Unemployed	Christian	Urban	Less than 5km	Never	Upgrading student	Yes	Sometimes when sick	Self medicated in the last one year	no	Yes	no	no	no	no	no	no	no	no	no	yes	yes	no	no	no	no	no	no	no	no	no	no	yes	no	no	yes	no	No		yes	yes	yes	yes	no	yes
Female	25andbelow	Single	Pre-clinical	BNS	Unemployed	Moslem	Rural	5km and above	Never	Direct student	Yes	Always when sick	Self medicated in the last one year	no	no	no	no	no	no	yes	no	no	no	no	no	no	no	no	no	no	yes	no	yes	no	no	no	no	no	no	yes	no	No		no	no	no	no	no	no
Female	25andbelow	Single	Pre-clinical	BNS	Unemployed	Moslem	Rural	5km and above	Never	Direct student	Yes	Always when sick	Self medicated in the last one year	no	no	no	no	no	no	yes	no	no	no	no	no	no	no	no	no	no	yes	no	yes	no	no	no	no	no	no	yes	no	No		no	no	no	no	no	no
Male	above25	Single	Pre-clinical	MBchB	Unemployed	Christian	Urban	Less than 5km	Never	Direct student	Yes	Sometimes when sick	Currently self medicating	yes	Yes	yes	yes	no	no	no	no	no	no	no	no	yes	yes	no	no	yes	yes	yes	yes	no	yes	no	no	yes	no	yes	no	No		yes	no	no	no	no	yes
Male	25andbelow	Single	Pre-clinical	MBchB	Unemployed	Christian	Rural	Less than 5km	Never	Direct student	Yes	Rarely when sick	Currently self medicating	yes	Yes	yes	yes	no	no	no	no	no	no	no	no	no	yes	no	no	no	no	no	no	yes	yes	no	no	no	no	yes	no	No		no	yes	no	no	no	no
Male	25andbelow	Single	Pre-clinical	MBchB	Unemployed	Christian	Rural	Less than 5km	Never	Direct student	Yes	Rarely when sick	Currently self medicating	yes	Yes	yes	yes	no	no	no	no	no	no	no	no	no	yes	no	no	no	no	no	no	yes	yes	no	no	no	no	yes	no	No		no	yes	no	no	no	no
Male	above25	Single	Pre-clinical	MBchB	Unemployed	Christian	Urban	5km and above	Never	Direct student	Yes	Sometimes when sick	Self medicated in the past one month	yes	Yes	yes	yes	no	no	no	no	no	no	no	no	yes	yes	yes	no	yes	no	yes	no	yes	yes	no	no	yes	no	yes	no	No		yes	no	no	yes	yes	yes
Male	25andbelow	Single	Pre-clinical	MBchB	Unemployed	Christian	Rural	Less than 5km	Never	Direct student	Yes	Rarely when sick	Self medicated in the past 3months	no	no	no	no	yes	no	no	no	no	no	no	no	no	no	no	yes	no	no	no	yes	no	no	no	no	no	no	yes	no	No		yes	no	no	no	no	no
Male	25andbelow	Married	Clinical	MBchB	Unemployed	Christian	Urban	Less than 5km	One and above	Direct student	Yes	Sometimes when sick	Self medicated in the last one year	no	no	yes	no	no	no	no	no	no	no	no	no	no	no	no	yes	no	no	yes	no	no	no	no	yes	no	no	yes	no	No		yes	no	no	no	no	no
Male	25andbelow	Married	Clinical	MBchB	Unemployed	Christian	Urban	Less than 5km	One and above	Direct student	Yes	Sometimes when sick	Self medicated in the last one year	no	no	yes	no	no	no	no	no	no	no	no	no	no	no	no	yes	no	no	yes	no	no	no	no	yes	no	no	yes	no	No		yes	no	no	no	no	no
Male	above25	Married	Clinical	MBchB	Unemployed	Christian	Rural	Less than 5km	One and above	Upgrading student	Yes	Sometimes when sick	Self medicated in the last one year	no	no	no	no	no	no	yes	no	no	no	no	no	no	yes	no	no	no	no	no	no	yes	no	no	no	yes	no	no	no	Yes	The former antibiotics ran out	no	no	no	no	no	no
Male	above25	Married	Clinical	MBchB	Unemployed	Christian	Rural	Less than 5km	One and above	Upgrading student	Yes	Sometimes when sick	Self medicated in the last one year	no	no	no	no	no	no	yes	no	no	no	no	no	no	yes	no	no	no	no	no	no	yes	no	no	no	yes	no	no	no	Yes	The former antibiotics ran out	no	no	no	no	no	no
Female	25andbelow	Married	Pre-clinical	MBchB	Unemployed	Christian	Urban	Less than 5km	One and above	Direct student	Yes	Always when sick	Self medicated in the past one month	yes	Yes	yes	yes	no	no	no	no	no	no	no	no	yes	no	no	no	yes	yes	yes	no	yes	no	no	no	yes	no	yes	no	No		yes	no	yes	yes	yes	yes
Female	25andbelow	Married	Pre-clinical	MBchB	Unemployed	Christian	Urban	Less than 5km	One and above	Direct student	Yes	Always when sick	Self medicated in the past one month	yes	Yes	yes	yes	no	no	no	no	no	no	no	no	yes	no	no	no	yes	yes	yes	no	yes	no	no	no	yes	no	yes	no	No		yes	no	yes	yes	yes	yes
Male	above25	Single	Clinical	BNA	Unemployed	Christian	Rural	Less than 5km	One and above	Direct student	Yes	Sometimes when sick	Self medicated in the past one month	yes	Yes	yes	yes	no	no	no	no	no	no	no	yes	yes	no	yes	no	yes	yes	yes	no	yes	no	no	no	yes	no	yes	no	Yes	The former antibiotics ran out	yes	no	yes	yes	no	no
Female	above25	Single	Clinical	BNS	Unemployed	Christian	Urban	Less than 5km	One and above	Direct student	Yes	Sometimes when sick	Self medicated in the last one year	yes	Yes	no	no	no	yes	no	no	yes	no	no	no	yes	no	no	no	yes	no	no	yes	no	no	no	no	yes	no	yes	no	No		yes	no	no	yes	no	yes
Female	25andbelow	Single	Clinical	MBchB	Unemployed	Christian	Urban	Less than 5km	One and above	Direct student	Yes	Rarely when sick	Self medicated in the last one year	no	Yes	no	no	no	no	no	no	no	no	no	no	yes	no	no	no	no	no	no	no	yes	no	no	no	no	no	yes	no	No		no	no	no	no	no	no
Male	25andbelow	Single	Clinical	MBchB	Unemployed	Christian	Rural	Less than 5km	One and above	Direct student	Yes	Always when sick	Self medicated in the past 3months	yes	no	yes	no	no	no	no	no	no	no	no	yes	no	yes	no	no	no	no	no	no	yes	no	no	no	no	no	yes	no	No		no	no	no	no	no	no
Male	25andbelow	Single	Clinical	MBchB	Unemployed	Christian	Rural	Less than 5km	One and above	Direct student	Yes	Always when sick	Self medicated in the past 3months	yes	no	yes	no	no	no	no	no	no	no	no	yes	no	yes	no	no	no	no	no	no	yes	no	no	no	no	no	yes	no	No		no	no	no	no	no	no
Female	25andbelow	Single	Clinical	MBchB	Unemployed	Christian	Rural	Less than 5km	One and above	Direct student	Yes	Sometimes when sick	Self medicated in the past 3months	no	no	no	no	no	no	no	no	no	yes	no	no	yes	no	no	no	no	no	no	no	yes	no	no	no	no	no	yes	no	Yes	The former antibiotic didn't work	yes	no	no	no	no	yes
Female	25andbelow	Single	Pre-clinical	MBchB	Unemployed	Christian	Rural	Less than 5km	One and above	Upgrading student	Yes	Always when sick	Self medicated in the past 3months	yes	Yes	no	no	no	no	yes	no	yes	no	no	no	no	no	no	yes	no	no	yes	no	no	no	no	no	no	no	yes	no	No		no	no	no	no	no	yes
Male	25andbelow	Single	Pre-clinical	MBchB	Unemployed	Christian	Rural	Less than 5km	One and above	Direct student	Yes	Always when sick	Self medicated in the past 6months	no	no	yes	no	no	no	no	no	no	no	no	no	no	no	no	no	no	yes	no	yes	no	no	no	no	no	no	no	yes	No		no	no	no	no	no	no
Male	25andbelow	Single	Pre-clinical	MBchB	Unemployed	Christian	Rural	Less than 5km	One and above	Direct student	Yes	Always when sick	Self medicated in the past 6months	no	no	yes	no	no	no	no	no	no	no	no	no	no	no	no	no	no	yes	no	yes	no	no	no	no	no	no	no	yes	No		no	no	no	no	no	no
Female	25andbelow	Single	Pre-clinical	BNS	Unemployed	Christian	Rural	Less than 5km	One and above	Direct student	Yes	Always when sick	Self medicated in the last one year	no	no	no	no	no	no	yes	no	no	no	no	no	no	no	no	no	no	yes	no	yes	no	no	no	no	no	no	no	yes	No		no	yes	no	no	no	no
Female	25andbelow	Single	Pre-clinical	BNS	Unemployed	Christian	Rural	Less than 5km	One and above	Direct student	Yes	Always when sick	Self medicated in the last one year	no	no	no	no	no	no	yes	no	no	no	no	no	no	no	no	no	no	yes	no	yes	no	no	no	no	no	no	no	yes	No		no	yes	no	no	no	no
Female	25andbelow	Single	Pre-clinical	MBchB	Unemployed	Christian	Urban	5km and above	One and above	Direct student	Yes	Always when sick	Self medicated in the last one year	no	no	no	no	no	no	yes	no	no	no	no	no	no	no	no	no	no	yes	no	no	yes	no	no	no	no	no	yes	no	Yes	The former antibiotics ran out	no	no	no	no	no	no
Male	25andbelow	Single	Pre-clinical	MBchB	Unemployed	Christian	Rural	Less than 5km	One and above	Direct student	Yes	Always when sick	Self medicated in the last one year	yes	Yes	yes	no	no	no	no	no	yes	no	no	no	no	no	no	yes	no	yes	yes	no	yes	yes	no	no	yes	yes	yes	no	Yes	The latter one was cheaper	yes	no	yes	no	no	yes
Female	25andbelow	Single	Pre-clinical	MBchB	Unemployed	Moslem	Rural	5km and above	One and above	Direct student	Yes	Sometimes when sick	Self medicated in the past one month	no	no	yes	no	no	no	no	no	no	no	no	no	no	no	no	no	no	no	yes	no	no	no	no	no	no	no	yes	no	No		yes	no	no	yes	no	no
Male	above25	Single	Clinical	MBchB	Employed	Christian	Rural	Less than 5km	One and above	Direct student	Yes	Always when sick	Currently self medicating	no	Yes	no	no	no	no	no	no	no	no	no	no	yes	yes	yes	no	yes	no	yes	no	no	no	no	no	yes	yes	yes	yes	No		no	no	no	no	no	yes
Female	25andbelow	Single	Pre-clinical	BNS	Unemployed	Christian	Rural	5km and above	Never	Direct student	no																											yes	no	no	no			no	no	no	no	no	no
Female	25andbelow	Single	Pre-clinical	BNS	Unemployed	Christian	Rural	5km and above	Never	Direct student	no																																	no	no	no	no	no	no
Female	above25	Married	Pre-clinical	MBchB	Employed	Christian	Urban	Less than 5km	One and above	Upgrading student	Yes	Always when sick	Self medicated in the past 3months	no	Yes	no	no	no	no	no	no	no	no	no	no	yes	no	no	no	no	no	no	yes	yes	no	no	no	no	no	no	yes	Yes	To reduce adverse reactions	no	no	no	no	no	no
Female	above25	Married	Pre-clinical	MBchB	Employed	Christian	Rural	Less than 5km	One and above	Upgrading student	Yes	Sometimes when sick	Self medicated in the past 3months	yes	Yes	yes	no	no	no	no	no	no	no	no	no	no	no	no	no	yes	no	no	no	no	yes	no	no	no	no	yes	no	No		no	no	no	no	no	yes
Male	above25	Single	Pre-clinical	MBchB	Employed	Christian	Rural	Less than 5km	One and above	Upgrading student	Yes	Always when sick	Self medicated in the past one month	yes	Yes	no	no	yes	no	no	no	no	no	no	no	no	yes	no	no	yes	no	yes	no	no	no	no	no	yes	no	no	no	No		no	no	no	no	no	yes
Female	above25	Single	Clinical	MBchB	Employed	Christian	Urban	5km and above	Never	Direct student	Yes	Sometimes when sick	Currently self medicating	yes	no	no	yes	no	no	no	no	yes	no	no	no	no	no	no	yes	no	yes	no	yes	yes	yes	no	yes	yes	yes	no	no	Yes	The latter one was cheaper	yes	yes	yes	no	no	no
Female	25andbelow	Married	Clinical	MBchB	Employed	Christian	Urban	Less than 5km	One and above	Upgrading student	Yes	Rarely when sick	Self medicated in the past 3months	yes	Yes	no	no	yes	no	no	no	no	no	no	no	no	no	no	yes	no	no	no	no	yes	no	no	no	yes	no	yes	no	Yes	The former antibiotic didn't work	yes	no	no	no	no	no
Female	above25	Married	Pre-clinical	MBchB	Employed	Christian	Urban	Less than 5km	One and above	Upgrading student	Yes	Sometimes when sick	Currently self medicating	no	no	yes	no	no	no	no	no	no	no	no	no	no	no	no	no	no	yes	no	no	no	no	no	yes	no	no	yes	no	No		no	no	no	no	no	no
Female	above25	Married	Pre-clinical	BNA	Employed	Christian	Rural	Less than 5km	One and above	Upgrading student	Yes	Sometimes when sick	Self medicated in the past 3months	no	no	yes	no	no	no	no	no	no	no	no	no	no	no	no	yes	no	no	no	no	yes	no	no	no	no	no	no	yes	Yes	To reduce adverse reactions	no	no	yes	no	no	no
Female	above25	Married	Pre-clinical	BNA	Employed	Christian	Rural	Less than 5km	One and above	Upgrading student	Yes	Sometimes when sick	Self medicated in the past 3months	no	no	yes	no	no	no	no	no	no	no	no	no	no	no	no	yes	no	no	no	no	yes	no	no	no	no	no	no	yes	Yes	To reduce adverse reactions	no	no	yes	no	no	no
Male	above25	Single	Pre-clinical	MBchB	Employed	Moslem	Rural	Less than 5km	One and above	Upgrading student	Yes	Rarely when sick	Self medicated in the past one month	no	Yes	no	no	no	no	no	no	no	no	no	no	no	no	yes	no	no	no	no	no	no	no	no	yes	no	no	no	yes	Yes	The latter one was cheaper	no	no	no	no	no	yes
Male	above25	Single	Pre-clinical	MBchB	Employed	Moslem	Rural	Less than 5km	One and above	Upgrading student	Yes	Rarely when sick	Self medicated in the past one month	no	Yes	no	no	no	no	no	no	no	no	no	no	no	no	yes	no	no	no	no	no	no	no	no	yes	no	no	no	yes	Yes	The latter one was cheaper	no	no	no	no	no	yes
Male	25andbelow	Single	Clinical	BNA	Employed	Christian	Rural	Less than 5km	One and above	Direct student	Yes	Sometimes when sick	Currently self medicating	yes	no	yes	no	no	no	no	no	yes	no	no	no	no	no	yes	no	no	no	no	yes	no	no	no	no	no	no	yes	no	No		no	no	no	no	no	yes
Male	25andbelow	Single	Clinical	BNA	Employed	Christian	Rural	Less than 5km	One and above	Direct student	Yes	Sometimes when sick	Currently self medicating	yes	no	yes	no	no	no	no	no	yes	no	no	no	no	no	yes	no	no	no	no	yes	no	no	no	no	no	no	yes	no	No		no	no	no	no	no	yes
Male	above25	Single	Clinical	MBchB	Unemployed	Christian	Rural	Less than 5km	One and above	Upgrading student	Yes	Sometimes when sick	Self medicated in the past 6months	no	no	no	no	yes	no	no	no	no	no	no	no	no	no	no	yes	no	no	no	no	yes	no	no	no	yes	yes	yes	yes	No		yes	no	no	no	no	yes
Male	above25	Single	Clinical	MBchB	Unemployed	Christian	Rural	Less than 5km	One and above	Upgrading student	Yes	Sometimes when sick	Self medicated in the past 6months	no	no	no	no	yes	no	no	no	no	no	no	no	no	no	no	yes	no	no	no	no	yes	no	no	no	yes	yes	yes	yes	No		yes	no	no	no	no	yes
Male	25andbelow	Single	Clinical	MBchB	Unemployed	Christian	Urban	Less than 5km	One and above	Direct student	Yes	Sometimes when sick	Self medicated in the past 6months	no	no	yes	no	no	no	no	no	no	no	no	no	no	yes	no	no	no	no	no	no	yes	no	no	no	yes	no	yes	no	No		no	no	no	no	no	no
Male	25andbelow	Single	Clinical	MBchB	Unemployed	Christian	Urban	Less than 5km	One and above	Direct student	Yes	Sometimes when sick	Self medicated in the past 6months	no	no	yes	no	no	no	no	no	no	no	no	no	no	yes	no	no	no	no	no	no	yes	no	no	no	yes	no	yes	no	No		yes	no	no	no	no	no
Female	25andbelow	Single	Pre-clinical	MBchB	Unemployed	Christian	Urban	5km and above	One and above	Direct student	Yes	Sometimes when sick	Self medicated in the past 6months	yes	Yes	yes	no	no	no	no	no	yes	no	no	yes	yes	yes	no	no	no	no	yes	no	no	no	no	no	no	no	yes	no	Yes	The former antibiotics ran out	no	yes	no	yes	no	yes
Male	25andbelow	Single	Pre-clinical	MBchB	Unemployed	Christian	Urban	Less than 5km	One and above	Direct student	Yes	Sometimes when sick	Self medicated in the past 3months	yes	Yes	yes	no	no	no	no	no	yes	no	no	no	no	no	no	no	no	yes	yes	no	no	no	no	yes	yes	no	yes	no	Yes	The former antibiotic didn't work	no	yes	no	yes	yes	yes
Male	above25	Single	Pre-clinical	MBchB	Unemployed	Christian	Urban	5km and above	One and above	Upgrading student	Yes	Sometimes when sick	Self medicated in the past 6months	no	no	no	no	no	no	no	no	yes	no	no	no	yes	no	no	no	no	no	no	no	yes	no	no	no	no	no	yes	no	No		no	no	no	no	no	no
Male	above25	Single	Pre-clinical	MBchB	Unemployed	Christian	Urban	5km and above	One and above	Upgrading student	Yes	Sometimes when sick	Self medicated in the past 6months	no	no	no	no	no	no	no	no	yes	no	no	no	yes	no	no	no	no	no	no	no	yes	no	no	no	no	no	yes	no	No		no	no	no	no	no	no
Male	25andbelow	Single	Pre-clinical	BNA	Unemployed	Christian	Urban	Less than 5km	One and above	Direct student	Yes	Rarely when sick	Self medicated in the past 3months	no	no	yes	no	no	no	no	no	no	no	no	no	no	no	no	yes	no	no	no	yes	no	no	no	no	no	no	yes	no	No		yes	no	no	no	no	yes
Male	25andbelow	Single	Pre-clinical	BNA	Unemployed	Christian	Urban	Less than 5km	One and above	Direct student	Yes	Rarely when sick	Self medicated in the past 3months	no	no	yes	no	no	no	no	no	no	no	no	no	no	no	no	yes	no	no	no	yes	no	no	no	no	no	no	yes	no	No		yes	no	no	no	no	yes
Female	25andbelow	Married	Pre-clinical	MBchB	Unemployed	Christian	Urban	5km and above	Never	Direct student	Yes	Rarely when sick	Self medicated in the past 3months	yes	Yes	yes	yes	no	no	no	no	no	no	no	no	yes	no	yes	no	yes	no	yes	no	no	no	no	no	yes	no	yes	no	No		yes	no	yes	yes	yes	yes
Female	25andbelow	Married	Pre-clinical	MBchB	Unemployed	Christian	Urban	5km and above	Never	Direct student	Yes	Rarely when sick	Self medicated in the past 3months	yes	Yes	yes	yes	no	no	no	no	no	no	no	no	yes	no	yes	no	yes	no	yes	no	no	no	no	no	yes	no	yes	no	No		yes	no	yes	yes	yes	yes
Male	25andbelow	Single	Clinical	BNA	Unemployed	Christian	Urban	5km and above	Never	Direct student	Yes	Sometimes when sick	Currently self medicating	yes	Yes	yes	no	no	no	no	no	no	yes	no	yes	yes	no	yes	no	yes	yes	yes	no	yes	no	no	no	yes	no	yes	no	No		yes	no	no	no	yes	yes
Male	25andbelow	Single	Clinical	BNA	Unemployed	Christian	Urban	Less than 5km	Never	Direct student	Yes	Sometimes when sick	Self medicated in the past one month	yes	Yes	yes	yes	no	no	no	no	no	no	no	yes	yes	no	yes	no	yes	no	yes	yes	yes	no	no	no	yes	no	yes	no	Yes	The former antibiotic didn't work	yes	no	yes	yes	no	no
Male	above25	Single	Clinical	BNA	Unemployed	Christian	Rural	5km and above	Never	Direct student	Yes	Sometimes when sick	Self medicated in the last one year	yes	Yes	yes	no	yes	no	no	no	yes	no	no	yes	yes	yes	no	no	no	no	no	no	yes	no	no	no	no	no	yes	no	No		no	no	no	no	no	yes
Female	25andbelow	Single	Clinical	BNS	Unemployed	Christian	Rural	Less than 5km	Never	Direct student	Yes	Sometimes when sick	Self medicated in the past 6months	yes	Yes	yes	yes	no	yes	no	no	no	no	no	no	no	yes	no	no	no	yes	no	yes	no	yes	no	no	yes	no	yes	no	No		yes	yes	no	no	no	no
Female	25andbelow	Single	Clinical	MBchB	Unemployed	Christian	Rural	Less than 5km	Never	Direct student	Yes	Sometimes when sick	Self medicated in the past 6months	yes	Yes	yes	yes	no	yes	no	no	no	no	no	no	no	yes	no	no	no	yes	no	yes	no	yes	no	no	yes	no	yes	no	No		yes	no	no	no	no	no
Female	25andbelow	Single	Clinical	BNS	Unemployed	Christian	Rural	Less than 5km	Never	Direct student	Yes	Sometimes when sick	Self medicated in the past 6months	yes	Yes	yes	yes	no	yes	no	no	no	no	no	no	no	no	no	no	no	yes	no	yes	no	yes	no	no	yes	no	yes	no	No		yes	yes	no	no	no	no
Female	25andbelow	Single	Clinical	MBchB	Unemployed	Christian	Rural	Less than 5km	Never	Direct student	Yes	Sometimes when sick	Self medicated in the past 6months	yes	Yes	yes	yes	no	yes	no	no	no	no	no	no	no	no	no	no	no	yes	no	yes	no	yes	no	no	yes	no	yes	no	No		yes	no	no	no	no	no
Female	25andbelow	Single	Clinical	MBchB	Unemployed	Christian	Rural	Less than 5km	Never	Direct student	Yes	Always when sick	Self medicated in the past 3months	yes	Yes	yes	yes	no	no	no	no	no	no	no	yes	yes	yes	no	no	no	yes	yes	yes	no	no	no	yes	yes	no	yes	no	No		yes	yes	yes	yes	no	no
Female	25andbelow	Single	Clinical	BNS	Unemployed	Christian	Urban	Less than 5km	Never	Direct student	Yes	Always when sick	Self medicated in the past 3months	yes	Yes	no	no	no	no	no	no	yes	yes	no	yes	no	no	no	yes	no	no	no	no	yes	no	no	no	no	no	yes	no	No		yes	no	yes	no	yes	yes
Female	25andbelow	Single	Clinical	BNS	Unemployed	Christian	Urban	Less than 5km	Never	Direct student	Yes	Always when sick	Self medicated in the past 3months	yes	Yes	no	no	no	no	no	no	yes	yes	no	yes	no	no	no	yes	no	no	no	no	yes	no	no	no	no	no	yes	no	No		yes	no	yes	no	yes	yes
Male	above25	Single	Clinical	MBchB	Unemployed	Christian	Urban	Less than 5km	Never	Direct student	Yes	Always when sick	Self medicated in the past one month	yes	Yes	yes	yes	no	no	yes	no	no	no	no	yes	yes	no	yes	no	yes	no	yes	yes	yes	no	no	no	yes	no	yes	no	No		yes	no	yes	yes	yes	yes
Male	25andbelow	Single	Clinical	MBchB	Unemployed	Christian	Urban	Less than 5km	Never	Direct student	Yes	Always when sick	Self medicated in the past 3months	yes	Yes	yes	no	yes	no	no	no	yes	no	no	no	no	yes	no	no	no	no	yes	no	no	no	no	no	no	no	yes	no	No		no	no	yes	no	no	no
Male	25andbelow	Single	Clinical	MBchB	Unemployed	Christian	Urban	Less than 5km	Never	Direct student	Yes	Always when sick	Self medicated in the past 3months	yes	Yes	yes	no	yes	no	no	no	yes	no	no	no	no	yes	no	no	no	no	yes	no	no	no	no	no	no	no	yes	no	No		no	no	yes	no	no	no
Female	25andbelow	Single	Clinical	MBchB	Unemployed	Christian	Urban	Less than 5km	Never	Direct student	Yes	Sometimes when sick	Self medicated in the past 6months	no	Yes	no	no	no	no	no	no	no	no	no	no	no	no	no	yes	no	no	no	no	yes	no	no	no	no	no	yes	no	No		yes	yes	no	no	yes	yes
Male	25andbelow	Single	Clinical	MBchB	Unemployed	Christian	Urban	Less than 5km	Never	Direct student	Yes	Sometimes when sick	Self medicated in the past one month	yes	Yes	yes	yes	no	no	no	no	no	no	no	yes	yes	no	no	no	yes	no	yes	yes	yes	no	no	no	yes	no	yes	no	Yes	The former antibiotic didn't work	yes	no	no	yes	yes	yes
Male	25andbelow	Single	Clinical	MBchB	Unemployed	Christian	Urban	Less than 5km	Never	Direct student	Yes	Sometimes when sick	Self medicated in the past 6months	yes	Yes	no	no	no	no	yes	no	no	yes	no	yes	no	yes	no	no	no	yes	yes	no	yes	no	no	no	yes	no	yes	no	Yes	The latter one was cheaper	yes	no	no	no	yes	yes
Male	25andbelow	Single	Clinical	MBchB	Unemployed	Christian	Urban	Less than 5km	Never	Direct student	Yes	Sometimes when sick	Self medicated in the past 6months	yes	Yes	no	no	no	no	yes	no	no	yes	no	yes	no	yes	no	no	no	yes	yes	no	yes	no	no	no	yes	no	yes	no	Yes	The latter one was cheaper	yes	no	no	no	yes	yes
Male	25andbelow	Single	Pre-clinical	MBchB	Unemployed	Christian	Urban	Less than 5km	Never	Direct student	Yes	Always when sick	Self medicated in the past one month	yes	Yes	yes	yes	no	no	yes	no	no	no	no	yes	yes	no	yes	yes	yes	no	yes	yes	no	no	no	no	yes	no	yes	no	Yes	The latter one was cheaper	yes	yes	yes	yes	no	no
Female	25andbelow	Single	Pre-clinical	MBchB	Unemployed	Christian	Rural	Less than 5km	Never	Direct student	Yes	Rarely when sick	Self medicated in the past one month	yes	Yes	yes	yes	no	no	no	no	no	no	no	no	yes	no	yes	no	yes	no	yes	yes	no	no	no	no	yes	no	yes	no	No		yes	no	no	no	no	yes
Female	25andbelow	Single	Pre-clinical	MBchB	Unemployed	Christian	Rural	Less than 5km	Never	Direct student	Yes	Rarely when sick	Self medicated in the past one month	yes	Yes	yes	yes	no	no	no	no	no	no	no	no	yes	no	yes	no	yes	no	yes	yes	no	no	no	no	yes	no	yes	no	No		yes	no	no	no	no	yes
Male	25andbelow	Single	Pre-clinical	MBchB	Unemployed	Christian	Urban	Less than 5km	Never	Direct student	Yes	Rarely when sick	Self medicated in the past 3months	no	no	no	no	no	no	no	no	yes	no	no	no	no	no	no	yes	no	no	yes	no	no	no	no	no	no	no	yes	no	No		yes	no	no	no	no	yes
Male	25andbelow	Single	Pre-clinical	MBchB	Unemployed	Christian	Urban	Less than 5km	Never	Direct student	Yes	Rarely when sick	Self medicated in the past 3months	no	no	no	no	no	no	no	no	yes	no	no	no	no	no	no	yes	no	no	yes	no	no	no	no	no	no	no	yes	no	No		yes	no	no	no	no	yes
Male	above25	Single	Pre-clinical	BNA	Unemployed	Christian	Rural	Less than 5km	Never	Direct student	Yes	Always when sick	Currently self medicating	yes	Yes	yes	yes	no	yes	yes	yes	no	no	no	no	yes	no	no	no	yes	yes	yes	yes	yes	no	no	no	yes	no	yes	no	No		yes	no	yes	yes	yes	yes
Male	above25	Single	Pre-clinical	BNA	Unemployed	Christian	Rural	Less than 5km	Never	Direct student	Yes	Always when sick	Currently self medicating	yes	Yes	yes	yes	no	yes	no	yes	no	no	no	no	yes	no	no	no	yes	yes	yes	yes	yes	no	no	no	yes	no	yes	no	No		yes	no	yes	yes	yes	yes
Female	25andbelow	Single	Pre-clinical	MBchB	Unemployed	Christian	Urban	Less than 5km	Never	Direct student	Yes	Always when sick	Currently self medicating	yes	Yes	yes	yes	no	no	no	yes	no	no	no	no	yes	yes	no	no	no	yes	yes	no	yes	yes	no	no	yes	yes	no	no	No		yes	yes	yes	yes	yes	yes
Female	25andbelow	Single	Pre-clinical	MBchB	Unemployed	Christian	Rural	Less than 5km	Never	Direct student	Yes	Rarely when sick	Self medicated in the past one month	yes	Yes	yes	no	no	no	yes	no	no	no	no	yes	yes	no	no	no	yes	yes	yes	no	yes	no	no	no	yes	no	yes	no	No		yes	no	no	no	no	no
Female	above25	Single	Pre-clinical	MBchB	Unemployed	Christian	Urban	Less than 5km	Never	Direct student	Yes	Rarely when sick	Currently self medicating	yes	Yes	yes	yes	no	no	no	no	no	no	no	yes	yes	yes	yes	no	yes	no	yes	yes	yes	no	no	no	yes	no	yes	no	No		yes	yes	yes	yes	no	yes
Female	25andbelow	Single	Pre-clinical	MBchB	Unemployed	Christian	Urban	5km and above	Never	Direct student	Yes	Sometimes when sick	Self medicated in the past one month	yes	Yes	yes	yes	no	no	no	no	no	yes	no	no	yes	yes	yes	no	yes	yes	yes	no	no	no	no	no	yes	no	yes	no	No		yes	no	yes	yes	yes	yes
Female	25andbelow	Single	Pre-clinical	BNS	Unemployed	Christian	Urban	Less than 5km	Never	Direct student	Yes	Sometimes when sick	Self medicated in the past 3months	no	Yes	no	no	no	no	no	no	no	no	no	no	yes	no	no	no	no	no	no	no	yes	no	no	no	yes	no	no	no	No		yes	yes	no	no	yes	yes
Male	25andbelow	Single	Pre-clinical	MBchB	Unemployed	Christian	Rural	Less than 5km	Never	Direct student	Yes	Sometimes when sick	Self medicated in the past 6months	no	no	yes	no	no	no	no	no	no	no	no	no	no	no	no	yes	no	no	yes	no	yes	no	no	no	yes	no	yes	no	No		yes	yes	yes	no	yes	yes
Female	25andbelow	Single	Pre-clinical	MBchB	Unemployed	Christian	Urban	Less than 5km	Never	Direct student	Yes	Rarely when sick	Self medicated in the past one month	yes	Yes	yes	yes	no	no	no	no	no	no	no	yes	yes	no	no	no	yes	no	yes	yes	yes	no	no	no	yes	no	yes	no	No		no	no	yes	yes	yes	yes
Female	25andbelow	Single	Pre-clinical	MBchB	Unemployed	Christian	Urban	Less than 5km	Never	Direct student	Yes	Rarely when sick	Self medicated in the past one month	yes	Yes	yes	yes	no	no	no	no	no	no	no	yes	yes	no	no	no	yes	no	yes	yes	yes	no	no	no	yes	no	yes	no	No		no	no	yes	yes	yes	yes
Female	25andbelow	Single	Pre-clinical	MBchB	Unemployed	Christian	Rural	Less than 5km	Never	Direct student	Yes	Always when sick	Currently self medicating	yes	Yes	yes	yes	no	no	no	no	no	no	no	yes	yes	no	yes	no	yes	yes	yes	no	yes	no	no	no	yes	no	yes	no	No		yes	yes	yes	yes	yes	yes
Female	25andbelow	Single	Pre-clinical	MBchB	Unemployed	Christian	Urban	Less than 5km	Never	Direct student	Yes	Always when sick	Currently self medicating	yes	Yes	yes	yes	yes	no	no	no	no	no	no	yes	yes	no	yes	no	yes	yes	yes	yes	yes	no	no	no	yes	no	yes	no	No		yes	yes	no	yes	no	yes
Male	above25	Single	Pre-clinical	MBchB	Unemployed	Christian	Urban	Less than 5km	Never	Direct student	Yes	Rarely when sick	Currently self medicating	yes	Yes	yes	yes	yes	no	no	no	no	no	no	yes	yes	no	no	no	yes	no	yes	yes	yes	no	no	no	yes	no	yes	no	No		yes	no	yes	yes	yes	yes
Male	above25	Single	Pre-clinical	MBchB	Unemployed	Christian	Urban	5km and above	Never	Direct student	Yes	Rarely when sick	Self medicated in the past one month	yes	Yes	yes	yes	no	no	no	no	no	no	no	no	yes	no	yes	no	yes	yes	yes	no	yes	no	no	no	yes	no	yes	yes	No		yes	no	yes	yes	yes	yes
Female	above25	Single	Pre-clinical	MBchB	Unemployed	Christian	Urban	5km and above	Never	Direct student	Yes	Always when sick	Self medicated in the past one month	yes	Yes	yes	yes	no	no	no	no	no	yes	no	no	yes	yes	no	no	yes	yes	yes	no	yes	no	no	no	yes	no	yes	no	No		yes	no	no	yes	no	no
Female	above25	Single	Pre-clinical	BNS	Unemployed	Christian	Urban	Less than 5km	Never	Upgrading student	Yes	Sometimes when sick	Self medicated in the past 3months	no	Yes	no	no	no	no	no	no	no	no	no	no	yes	no	no	no	no	no	no	no	yes	no	no	no	yes	no	no	no	Yes	The former antibiotics ran out	yes	no	no	no	no	no
Female	above25	Single	Pre-clinical	BNS	Unemployed	Christian	Urban	Less than 5km	Never	Upgrading student	Yes	Sometimes when sick	Self medicated in the past 3months	no	Yes	no	no	no	no	no	no	no	no	no	no	yes	no	no	no	no	no	no	no	yes	no	no	no	yes	no	no	no	Yes	The former antibiotics ran out	yes	no	no	no	no	no
Male	25andbelow	Single	Pre-clinical	MBchB	Unemployed	Christian	Urban	Less than 5km	Never	Direct student	Yes	Always when sick	Self medicated in the past one month	yes	Yes	yes	yes	no	no	no	yes	no	no	no	yes	yes	no	yes	no	yes	yes	yes	yes	no	no	no	no	yes	no	yes	no	No		yes	yes	yes	yes	yes	yes
Female	25andbelow	Single	Pre-clinical	MBchB	Unemployed	Christian	Urban	5km and above	Never	Direct student	Yes	Always when sick	Self medicated in the past one month	yes	Yes	yes	no	no	no	no	no	no	no	no	no	yes	yes	no	no	no	no	no	no	yes	no	no	no	no	no	yes	no	Yes	The former antibiotic didn't work	yes	no	no	no	yes	yes
Female	25andbelow	Single	Pre-clinical	MBchB	Unemployed	Christian	Urban	5km and above	Never	Direct student	Yes	Always when sick	Self medicated in the past one month	yes	Yes	yes	no	no	no	no	no	no	no	no	no	yes	yes	no	no	no	no	no	no	yes	no	no	no	no	no	yes	no	Yes	The former antibiotic didn't work	yes	no	no	no	yes	yes
Female	above25	Single	Pre-clinical	MBchB	Unemployed	Christian	Urban	5km and above	Never	Direct student	Yes	Rarely when sick	Self medicated in the past one month	yes	Yes	yes	yes	no	no	no	no	no	no	no	no	yes	no	yes	no	yes	yes	yes	no	yes	no	no	no	no	no	yes	yes	No		no	no	yes	yes	yes	yes
Male	25andbelow	Single	Clinical	BNA	Unemployed	Christian	Urban	Less than 5km	One and above	Direct student	Yes	Sometimes when sick	Self medicated in the past one month	yes	no	yes	no	no	no	no	no	no	no	no	yes	yes	no	no	no	no	no	yes	no	no	no	no	no	no	no	yes	no	No		no	no	no	no	no	no
Female	25andbelow	Single	Pre-clinical	MBchB	Unemployed	Christian	Urban	Less than 5km	One and above	Direct student	Yes	Sometimes when sick	Self medicated in the past 3months	no	no	yes	no	no	no	no	no	no	no	no	no	no	no	no	no	no	yes	yes	no	yes	no	no	no	yes	no	no	no	No		no	no	no	yes	yes	yes
Female	25andbelow	Single	Pre-clinical	MBchB	Unemployed	Christian	Urban	Less than 5km	One and above	Direct student	Yes	Always when sick	Self medicated in the past one month	yes	Yes	yes	yes	no	no	no	no	no	yes	no	no	yes	no	no	no	yes	no	no	no	yes	no	no	no	yes	no	yes	no	No		no	no	no	no	no	no
Female	25andbelow	Single	Pre-clinical	MBchB	Unemployed	Christian	Urban	Less than 5km	One and above	Direct student	Yes	Sometimes when sick	Self medicated in the past one month	yes	Yes	yes	no	no	no	no	no	no	no	no	yes	yes	yes	no	no	yes	no	yes	yes	yes	no	no	no	yes	no	yes	no	No		yes	no	no	no	no	no
Female	25andbelow	Single	Pre-clinical	MBchB	Unemployed	Christian	Urban	Less than 5km	One and above	Direct student	Yes	Rarely when sick	Self medicated in the past 6months	yes	Yes	yes	yes	no	no	no	no	no	no	no	yes	yes	yes	yes	no	yes	no	yes	yes	yes	no	no	no	yes	no	yes	no	No		yes	no	no	yes	no	no
Female	25andbelow	Single	Pre-clinical	MBchB	Unemployed	Christian	Urban	Less than 5km	One and above	Direct student	Yes	Sometimes when sick	Self medicated in the past 3months	yes	Yes	yes	yes	no	no	no	no	no	no	no	yes	yes	no	no	no	yes	no	yes	no	yes	no	no	no	yes	no	yes	no	No		no	no	yes	yes	yes	yes
Male	25andbelow	Single	Pre-clinical	MBchB	Unemployed	Christian	Urban	Less than 5km	One and above	Direct student	Yes	Always when sick	Self medicated in the past 3months	no	no	yes	no	no	no	no	no	no	no	no	no	no	yes	no	no	no	no	no	no	no	yes	no	no	no	no	yes	no	Yes	The former antibiotics ran out	yes	no	no	no	no	no
Female	above25	Single	Pre-clinical	MBchB	Unemployed	Moslem	Urban	Less than 5km	One and above	Direct student	Yes	Rarely when sick	Self medicated in the past 6months	yes	Yes	yes	yes	no	no	no	no	no	no	no	yes	no	no	yes	no	yes	yes	yes	yes	no	no	no	no	yes	no	yes	no	No		yes	yes	yes	yes	yes	yes
Female	25andbelow	Single	Pre-clinical	MBchB	Unemployed	Christian	Urban	Less than 5km	One and above	Direct student	Yes	Sometimes when sick	Self medicated in the past 6months	no	no	yes	no	no	no	no	no	no	no	no	no	no	no	no	yes	no	no	yes	no	no	no	no	no	no	no	yes	no	No		yes	no	no	no	no	no
Female	above25	Married	Pre-clinical	BNA	Employed	Moslem	Urban	Less than 5km	One and above	Upgrading student	no																																	no	no	no	no	no	no
Male	above25	Single	Pre-clinical	MBchB	Employed	Christian	Urban	Less than 5km	Never	Upgrading student	no																																	no	no	no	no	no	no
Male	above25	Married	Clinical	BNS	Employed	Christian	Urban	5km and above	One and above	Upgrading student	no																																	no	no	no	no	no	no
Male	above25	Single	Clinical	BNA	Employed	Christian	Urban	Less than 5km	One and above	Direct student	no																																	no	no	no	no	no	no
Male	above25	Single	Clinical	BNA	Employed	Christian	Urban	Less than 5km	One and above	Direct student	no																																	no	no	no	no	no	no
Female	25andbelow	Married	Pre-clinical	MBchB	Unemployed	Moslem	Urban	Less than 5km	Never	Direct student	no																																	no	no	no	no	no	no
Female	25andbelow	Married	Pre-clinical	MBchB	Unemployed	Moslem	Urban	Less than 5km	Never	Direct student	no																																	no	no	no	no	no	no
Male	25andbelow	Single	Clinical	BNS	Unemployed	Christian	Urban	Less than 5km	Never	Direct student	no																																	no	no	no	no	no	no
Male	25andbelow	Single	Clinical	BNS	Unemployed	Christian	Urban	Less than 5km	Never	Direct student	no																																	no	no	no	no	no	no
Female	above25	Married	Pre-clinical	MBchB	Employed	Christian	Urban	Less than 5km	One and above	Upgrading student	Yes	Sometimes when sick	Self medicated in the past 6months	no	no	no	no	no	no	no	no	no	no	no	yes	yes	no	no	no	no	no	no	no	yes	no	no	no	no	no	yes	no	No		no	no	no	no	no	yes
Female	above25	Married	Pre-clinical	MBchB	Employed	Christian	Urban	Less than 5km	One and above	Upgrading student	Yes	Sometimes when sick	Self medicated in the past 6months	no	no	no	no	no	no	no	no	no	no	no	yes	yes	no	no	no	no	no	no	no	yes	no	no	no	no	no	yes	no	No		no	no	no	no	no	no
Male	above25	Married	Pre-clinical	MBchB	Employed	Christian	Urban	Less than 5km	Never	Upgrading student	Yes	Rarely when sick	Self medicated in the past one month	yes	no	no	no	no	no	yes	no	no	yes	no	no	no	yes	no	no	no	no	no	no	yes	no	no	no	no	no	yes	no	Yes	The former antibiotic didn't work	no	no	no	no	no	no
Male	above25	Married	Pre-clinical	MBchB	Employed	Christian	Urban	Less than 5km	Never	Upgrading student	Yes	Rarely when sick	Self medicated in the past one month	no	no	no	no	no	no	no	no	no	yes	no	no	no	yes	no	no	no	no	no	no	yes	no	no	no	no	no	yes	no	Yes	The former antibiotic didn't work	no	no	no	no	no	no
Male	above25	Single	Pre-clinical	MBchB	Employed	Christian	Urban	Less than 5km	Never	Upgrading student	Yes	Sometimes when sick	Self medicated in the past 6months	no	Yes	no	no	no	no	no	no	no	no	no	no	yes	no	no	no	no	no	no	no	yes	no	no	no	no	no	yes	no	No		no	no	no	no	no	no
Male	above25	Single	Pre-clinical	MBchB	Employed	Christian	Urban	Less than 5km	Never	Upgrading student	Yes	Sometimes when sick	Self medicated in the past 6months	no	Yes	no	no	no	no	no	no	no	no	no	no	yes	no	no	no	no	no	no	no	yes	no	no	no	no	no	yes	no	No		no	no	no	no	no	no
Female	25andbelow	Single	Pre-clinical	MBchB	Unemployed	Christian	Rural	Less than 5km	One and above	Direct student	Yes	Rarely when sick	Self medicated in the past one month	no	Yes	no	no	no	no	no	no	no	no	no	no	yes	no	no	yes	no	no	no	yes	no	yes	no	no	no	no	no	yes	No		no	no	no	yes	no	no
Female	25andbelow	Single	Pre-clinical	MBchB	Unemployed	Christian	Rural	Less than 5km	One and above	Direct student	Yes	Rarely when sick	Self medicated in the past one month	no	Yes	no	no	no	no	no	no	no	no	no	no	no	no	no	yes	no	no	no	yes	no	yes	no	no	no	no	no	yes	No		no	no	no	yes	no	no
Female	25andbelow	Single	Clinical	MBchB	Unemployed	Christian	Urban	Less than 5km	Never	Direct student	Yes	Always when sick	Self medicated in the past one month	yes	Yes	yes	no	no	no	yes	no	no	no	no	yes	yes	yes	yes	no	yes	no	yes	yes	yes	no	no	no	yes	no	yes	yes	Yes	To reduce adverse reactions	yes	no	no	no	no	yes
Female	25andbelow	Single	Pre-clinical	MBchB	Unemployed	Moslem	Rural	Less than 5km	Never	Direct student	Yes	Rarely when sick	Self medicated in the past one month	no	yes	no	no	no	no	no	no	no	no	no	no	no	yes	no	no	no	no	no	yes	no	no	no	no	no	no	no	yes	Yes	The former antibiotics ran out	no	no	no	no	no	no
Male	25andbelow	Single	Clinical	BNA	Unemployed	Moslem	Urban	Less than 5km	One and above	Direct student	Yes	Always when sick	Self medicated in the past one month	yes	Yes	yes	no	no	no	yes	no	no	yes	no	yes	yes	yes	no	no	no	no	no	no	yes	no	no	no	no	no	yes	no	Yes	The former antibiotic didn't work	no	no	yes	no	no	yes
Male	25andbelow	Single	Pre-clinical	BNS	Employed	Christian	Urban	Less than 5km	One and above	Direct student	Yes	Sometimes when sick	Self medicated in the last one year	no	no	no	no	no	no	no	no	no	no	no	yes	yes	no	no	no	no	no	no	no	no	yes	no	no	no	no	yes	no	No		no	yes	no	no	no	yes
Male	25andbelow	Single	Pre-clinical	BNS	Employed	Christian	Urban	Less than 5km	One and above	Direct student	Yes	Sometimes when sick	Self medicated in the last one year	no	no	no	no	no	no	no	no	no	no	no	yes	yes	no	no	no	no	no	no	no	no	yes	no	no	no	no	yes	no	No		no	yes	no	no	no	yes
[truncated: 8 more columns]

## Sheet: Sheet1
___ ____ ____ ____ ____ (R)
/__ / ____/ / ____/
___/ / /___/ / /___/ 15.0 Copyright 1985-2017 StataCorp LLC
Statistics/Data Analysis StataCorp
4905 Lakeway Drive
Special Edition College Station, Texas 77845 USA
800-STATA-PC http://www.stata.com
979-696-4600 stata@stata.com
979-696-4601 (fax)
Single-user Stata perpetual license:
Serial number: 401506215350
Licensed to: NAKATO GLORIA
BUSITEMA
Notes:
1. Unicode is supported; see help unicode_advice.
2. Maximum number of variables is set to 5000; see help set_maxvar.
3. New update available; type -update all-
. import excel "C:\Users\NAKATO GLORIA\Desktop\ANTIBIOTICS SELF MEDICATION
> 2.xlsx", sheet("PREVALENCE AND FACTORS ASSOC...") firstrow
. encode Gender, gen( Gendernew)
. import excel "C:\Users\NAKATO GLORIA\Desktop\ANTIBIOTICS SELF MEDICATION 2.xlsx", sheet("PREVALENCE AND FACTORS ASSOC
> ...") firstrow clear
. encode Ageinyears, gen( Ageinyearsnew)
. encode Maritalstatus, gen( Maritalstatus)
variable Maritalstatus already defined
r(110);
. encode Maritalstatus, gen( Maritalstatusnew)
. encode Yearofstudy, gen( Yearofstudynew)
. encode Courseyourestudying, gen( Coursenew)
. encode Whatsyouremploymentstatus, gen( employmentstatusnew)
. encode Religion, gen( Religionnew)
. encode Residenceforthepast10yea, gen( Residencenew)
. encode Whatsthedistancefromyour, gen( distancenew)
. encode Howmanytimesdoyouvisit, gen(medicalcheckupnew)
. encode Doyounormallygetmedicati gen(medicalsessions)
factor-variable and time-series operators not allowed
r(101);
. encode Areyouadirectstudentor, gen( Areyounew)
. encode Doyounormallygetmedicati, gen(medicalsessionsnew)
. encode Haveyoueverusedanantibio, gen(prevalenceofselfmedicationnew)
. encode Howoftendidyoutreatyours, gen(timesofselfmedicationnew)
. encode Whendidyoulastuseananti, gen(timeoflastselfmedicationnew)
. encode Metronidazole, gen( Metronidazolenew)
. encode Amoxillin, gen( Amoxillinnew)
. encode Septrin, gen( Septrinnew)
. encode Erythromycin, gen( Erythromycinnew)
. encode Doxycilline, gen( Doxycillinenew)
. encode Ceftriaxone, gen( Ceftriaxonenew)
. encode Tetracycline, gen( Tetracyclinenew)
. encode Ampiclox, gen( Ampicloxnew)
. encode Cefixime, gen( Cefiximenew)
. encode Chloramphenicol, gen( Chloramphenicolnew)
. encode Ciprofloxacin, gen( Ciprofloxacinnew)
. encode diarreah, gen( diarreahnew)
. encode fever, gen( fevernew)
. encode musclepain, gen( musclepainnew)
. encode coughandthroatpain, gen(coughandthroatpainnew)
. encode pepticulcers, gen( pepticulcersnew)
. encode painfulwound, gen( painfulwoundnew)
. encode drugshop, gen( drugshopnew)
. encode neerbyclinic, gen( neerbyclinicnew)
. encode pharmcy, gen( pharmcynew)
. encode frend, gen( frendnew)
. encode street, gen( streetnew)
. encode home, gen( homenew)
. encode priceofantibiotics, gen( priceofantibioticsnew)
. encode brandofantibiotics, gen( brandofantibioticsnew)
. encode Typeofantibiotics, gen( Typeofantibioticsnew)
. encode Adversereaction, gen( Adversereactionnew)
. encode Didyoueverswitchantibioti, gen( switchantibiotinew)
. encode Ifyeswhydidyouswitcha, gen( switchreasonnew)
. encode havingminorillness, gen( havingminorillnessnew)
. encode notaffordlabtests, gen( notaffordlabtestsnew)
. encode tosavetime, gen( tosavetimenew)
. encode hadanoldprecription, gen( hadanoldprecriptionnew)
. encode advicefromafriend, gen( advicefromafriendnew)
. encode experiencewithuseofdrugs, gen( experiencewithuseofdrugsnew)
. encode highconsultationfee, gen( highconsultationfeenew)
. encode nodrugsinHCF, gen( nodrugsinHCFnew)
. encode noHCWinHCF, gen( noHCWinHCFnew)
. encode poorattitudetowardspatients, gen( poorattitudetowardspatientsnew)
. encode knowinftherightdrugformyco, gen( knowinftherightdrugformyconew)
. encode amahealthworker, gen( amahealthworkernew)
. encode Whatwaswerethereasons, gen( Whatwaswerethereasons)
variable Whatwaswerethereasons already defined
r(110);
. encode Whatwaswerethereasons, gen( Whatwaswerethereasonsnew)
. encode Whatdoyouthinkaboutself, gen( attitudetowardsselfmedicationnew)
. recode( prevalenceofselfmedicationnew) (1=0 "yes")(2=1 "never(ifthisskiptoquestion12)"), gen( prevalenceofselfmedicat
> ion_new)
too few variables specified
r(102);
. logistic prevalenceofselfmedicationnew Ageinyearsnew
outcome does not vary; remember:
0 = negative outcome,
all other nonmissing values = positive outcome
r(2000);
. import excel "C:\Users\NAKATO GLORIA\Desktop\ANTIBIOTICS SELF MEDICATION 2.xlsx", sheet("PREVALENCE AND FACTORS ASSOC
> ...") firstrow clear
. encode Gender, gen( Gendernew)
. encode Haveyoueverusedanantibio, gen(prevalencwofselfmedication)
. logistic prevalenceofselfmedicationnew Ageinyearsnew
variable prevalenceofselfmedicationnew not found
r(111);
. logistic prevalencwofselfmedication Gendernew
outcome does not vary; remember:
0 = negative outcome,
all other nonmissing values = positive outcome
r(2000);
. encode Ageinyears, gen(agenew)
. encode Maritalstatus, gen( Maritalstatusnew)
. encode Yearofstudy, gen(yearnew)
. encode Courseyourestudying, gen(coursenew)
. encode Whatsyouremploymentstatus, gen( employmentstatusnew)
. encode Religion, gen( Religionnew)
. encode Residenceforthepast10yea, gen( Residencenew)
. encode Whatsthedistancefromyour, gen( distancenew)
. encode Howmanytimesdoyouvisit,timeofvisitnew)
option timeofvisitnew not allowed
r(198);
. encode Howmanytimesdoyouvisit,gen(timeofvisitnew)
. encode Doyounormallygetmedicati , gen(medicationsessionsnew)
. encode Areyouadirectstudentor , gen(areyounew)
. encode Haveyoueverusedanantibio , gen(prevalenceofselfmedicationnew)
. encode Howoftendidyoutreatyours , gen( timesofselfmedicationnew)
. encode Whendidyoulastuseananti , gen(lasttimeofselfmedicationnew)
. encode Metronidazole , gen( Metronidazolenew)
. encode Amoxillin , gen(Amoxillin new)
option gen() incorrectly specified
r(198);
. encode Amoxillin , gen( Amoxillinnnew)
. encode Septrin , gen( Septrinnew)
. encode Erythromycin , gen( Erythromycinnew)
. encode Doxycilline , gen( Doxycillinenew)
. encode Ceftriaxone , gen( Ceftriaxonenew)
. encode Tetracycline , gen( Tetracyclinenew)
. encode Ampiclox , gen( Ampicloxnew)
. encode Cefixime , gen( Cefiximenew)
. encode Chloramphenicol , gen( Chloramphenicolnew)
. encode Ciprofloxacin , gen( Ciprofloxacinnew)
. encode diarreah , gen( diarreahnew)
. encode fever , gen( fevernew)
. encode musclepain , gen( musclepainnew)
. encode coughandthroatpain , gen( coughandthroatpainnew)
. encode pepticulcers , gen( pepticulcersnew)
. encode painfulwound , gen( painfulwoundnew)
. encode drugshop , gen( drugshopnew)
. encode neerbyclinic , gen( neerbyclinicnew)
. encode pharmcy , gen( pharmcynew)
. encode frend , gen( frendnew)
. encode street , gen( streetnew)
. encode home , gen( homenew)
. encode priceofantibiotics , gen( priceofantibioticsnew)
. encode brandofantibiotics , gen( brandofantibioticsnew)
. encode Typeofantibiotics , gen( Typeofantibioticsnew)
. encode Adversereaction , gen( Adversereactionnew)
. encode Didyoueverswitchantibioti , gen(switcingantibioticsnew)
. encode Ifyeswhydidyouswitcha , gen(reasonforswitcingnew)
. encode havingminorillness , gen( havingminorillnessnew)
. encode notaffordlabtests , gen( notaffordlabtestsnew)
. encode tosavetime , gen( tosavetimenew)
. encode hadanoldprecription , gen( hadanoldprecriptionnew)
. encode advicefromafriend , gen( advicefromafriendnew)
. encode experiencewithuseofdrugs , gen( experiencewithuseofdrugsnew)
. encode highconsultationfee , gen( highconsultationfeenew)
. encode nodrugsinHCF , gen( nodrugsinHCFnew)
. encode noHCWinHCF , gen( noHCWinHCFnew)
. encode poorattitudetowardspatients , gen( poorattitudetowardspatientsnew)
. encode knowinftherightdrugformyco , gen( knowinftherightdrugformyconew)
. encode amahealthworker , gen( amahealthworkernew)
. encode Whatwaswerethereasons , gen(reasonsforgoingtohospitalnew)
. encode Whatdoyouthinkaboutself , gen(selfmedicationacceptancenew)
. logistic prevalenceofselfmedicationnew Gendernew
outcome does not vary; remember:
0 = negative outcome,
all other nonmissing values = positive outcome
r(2000);
. recode prevalenceofselfmedicationnew (1=0 "no")(2=1 "yes") gen( prevalenceofselfmedication_new)
Rules defining value labels not allowed when overwriting a variable
r(198);
. recode prevalenceofselfmedicationnew (1=0 "no")(2=1 "yes") gen( prevalenceofselfmedicationnew_new)
Rules defining value labels not allowed when overwriting a variable
r(198);
. recode prevalenceofselfmedicationnew (1=0 "no")(2=1 "yes") gen( prevalence_rec)
Rules defining value labels not allowed when overwriting a variable
r(198);
. tab prevalenceofselfmedicationnew
1. Have you |
ever used |
an |
antibiotic |
without |
having a |
prescriptio |
n from a |
qualifi | Freq. Percent Cum.
------------+-----------------------------------
Yes | 306 93.87 93.87
no | 20 6.13 100.00
------------+-----------------------------------
Total | 326 100.00
. tab prevalenceofselfmedicationnew,nolab
1. Have you |
ever used |
an |
antibiotic |
without |
having a |
prescriptio |
n from a |
qualifi | Freq. Percent Cum.
------------+-----------------------------------
1 | 306 93.87 93.87
2 | 20 6.13 100.00
------------+-----------------------------------
Total | 326 100.00
. recode prevalenceofselfmedicationnew (1=0 "no")(2=1 "yes"), gen( prevalence_rec)
(326 differences between prevalenceofselfmedicationnew and prevalence_rec)
. tab prevalence_rec
RECODE of |
prevalenceo |
fselfmedica |
tionnew (1. |
Have you |
ever used |
an |
antibiotic |
wit | Freq. Percent Cum.
------------+-----------------------------------
no | 306 93.87 93.87
yes | 20 6.13 100.00
------------+-----------------------------------
Total | 326 100.00
. tab agenew prevalence_rec
| RECODE of
| prevalenceofselfmedic
| ationnew (1. Have you
| ever used an
2. Age (in | antibiotic wit
years) | no yes | Total
-----------+----------------------+----------
25andbelow | 200 12 | 212
above25 | 106 8 | 114
-----------+----------------------+----------
Total | 306 20 | 326
. logistic prevalence_rec agenewGendernew
variable agenewGendernew not found
r(111);
. logistic prevalence_rec agenew
Logistic regression Number of obs = 326
LR chi2(1) = 0.23
Prob > chi2 = 0.6295
Log likelihood = -75.080484 Pseudo R2 = 0.0015
--------------------------------------------------------------------------------
prevalence_rec | Odds Ratio Std. Err. z P>|z| [95% Conf. Interval]
---------------+----------------------------------------------------------------
agenew | 1.257862 .5936884 0.49 0.627 .4987476 3.172378
_cons | .0477 .0333138 -4.36 0.000 .0121349 .1874996
--------------------------------------------------------------------------------
Note: _cons estimates baseline odds.
. tab Gendernew prevalence_rec
| RECODE of
| prevalenceofselfmedic
| ationnew (1. Have you
| ever used an
| antibiotic wit
1. Gender | no yes | Total
-----------+----------------------+----------
Female | 160 9 | 169
Male | 146 11 | 157
-----------+----------------------+----------
Total | 306 20 | 326
. logistic prevalence_rec Gendernew
Logistic regression Number of obs = 326
LR chi2(1) = 0.40
Prob > chi2 = 0.5275
Log likelihood = -74.997228 Pseudo R2 = 0.0027
--------------------------------------------------------------------------------
prevalence_rec | Odds Ratio Std. Err. z P>|z| [95% Conf. Interval]
---------------+----------------------------------------------------------------
Gendernew | 1.339422 .6212369 0.63 0.529 .5396618 3.324397
_cons | .0419957 .0316282 -4.21 0.000 .0095971 .1837679
--------------------------------------------------------------------------------
Note: _cons estimates baseline odds.
. tab Maritalstatus prevalence_rec
| RECODE of
| prevalenceofselfmedic
| ationnew (1. Have you
| ever used an
3. Marital | antibiotic wit
status | no yes | Total
-----------+----------------------+----------
Married | 47 7 | 54
Separated | 8 0 | 8
Single | 251 13 | 264
-----------+----------------------+----------
Total | 306 20 | 326
. logistic prevalence_rec Maritalstatusnew
Logistic regression Number of obs = 326
LR chi2(1) = 3.78
Prob > chi2 = 0.0518
Log likelihood = -73.305364 Pseudo R2 = 0.0252
----------------------------------------------------------------------------------
prevalence_rec | Odds Ratio Std. Err. z P>|z| [95% Conf. Interval]
-----------------+----------------------------------------------------------------
Maritalstatusnew | .597613 .1501099 -2.05 0.040 .3652693 .9777481
_cons | .2365559 .1492884 -2.28 0.022 .068667 .8149287
----------------------------------------------------------------------------------
Note: _cons estimates baseline odds.
. tab yearnew prevalence_rec
| RECODE of
| prevalenceofselfmedic
| ationnew (1. Have you
| ever used an
4. Year of | antibiotic wit
study? | no yes | Total
-----------+----------------------+----------
Year 2 | 60 5 | 65
Year 1 | 80 8 | 88
Year 3 | 49 0 | 49
Year 4 | 60 7 | 67
Year 5 | 57 0 | 57
-----------+----------------------+----------
Total | 306 20 | 326
. logistic prevalence_rec yearnew
Logistic regression Number of obs = 326
LR chi2(1) = 2.13
Prob > chi2 = 0.1447
Log likelihood = -74.133146 Pseudo R2 = 0.0141
--------------------------------------------------------------------------------
prevalence_rec | Odds Ratio Std. Err. z P>|z| [95% Conf. Interval]
---------------+----------------------------------------------------------------
yearnew | .7799764 .136284 -1.42 0.155 .5537993 1.098526
_cons | .1271464 .0623976 -4.20 0.000 .048593 .3326859
--------------------------------------------------------------------------------
Note: _cons estimates baseline odds.
. tab coursenew prevalence_rec
| RECODE of
| prevalenceofselfmedic
| ationnew (1. Have you
5. Course | ever used an
you're | antibiotic wit
studying | no yes | Total
-----------+----------------------+----------
BNA | 58 4 | 62
BNS | 48 8 | 56
MBchB | 200 8 | 208
-----------+----------------------+----------
Total | 306 20 | 326
. logistic prevalence_rec coursenew
Logistic regression Number of obs = 326
LR chi2(1) = 1.93
Prob > chi2 = 0.1644
Log likelihood = -74.230023 Pseudo R2 = 0.0129
--------------------------------------------------------------------------------
prevalence_rec | Odds Ratio Std. Err. z P>|z| [95% Conf. Interval]
---------------+----------------------------------------------------------------
coursenew | .6848215 .1820847 -1.42 0.154 .4066816 1.153189
_cons | .1583232 .1003918 -2.91 0.004 .0456881 .5486386
--------------------------------------------------------------------------------
Note: _cons estimates baseline odds.
. recode prevalenceofselfmedicationnew (1=0 "yes")(2=1 "no") gen( prevalenceofselfmedicationnew_new)
Rules defining value labels not allowed when overwriting a variable
r(198);
. recode prevalenceofselfmedicationnew (1=0 "yes")(2=1 "no"), gen( prevalenceofselfmedicationnew_new)
prevalenceofselfmedicationnew_new invalid name
r(198);
. recode prevalenceofselfmedicationnew (1=0 "yes")(2=1 "no"), gen( prevalencenew_new)
(326 differences between prevalenceofselfmedicationnew and prevalencenew_new)
. logistic prevalencenew_new coursenew
Logistic regression Number of obs = 326
LR chi2(1) = 1.93
Prob > chi2 = 0.1644
Log likelihood = -74.230023 Pseudo R2 = 0.0129
-----------------------------------------------------------------------------------
prevalencenew_new | Odds Ratio Std. Err. z P>|z| [95% Conf. Interval]
------------------+----------------------------------------------------------------
coursenew | .6848215 .1820847 -1.42 0.154 .4066816 1.153189
_cons | .1583232 .1003918 -2.91 0.004 .0456881 .5486386
-----------------------------------------------------------------------------------
Note: _cons estimates baseline odds.
. tab Whatsyouremploymentstatus prevalencenew_new
| RECODE of
| prevalenceofselfmedic
| ationnew (1. Have you
6. What's your | ever used an
employment | antibiotic wit
status? | yes no | Total
-----------------+----------------------+----------
Business person | 16 0 | 16
Employed | 53 6 | 59
Unemployed | 237 14 | 251
-----------------+----------------------+----------
Total | 306 20 | 326
. logistic prevalencenew_new employmentstatusnew
Logistic regression Number of obs = 326
LR chi2(1) = 0.03
Prob > chi2 = 0.8618
Log likelihood = -75.181701 Pseudo R2 = 0.0002
-------------------------------------------------------------------------------------
prevalencenew_new | Odds Ratio Std. Err. z P>|z| [95% Conf. Interval]
--------------------+----------------------------------------------------------------
employmentstatusnew | .9306024 .380489 -0.18 0.860 .4175796 2.073906
_cons | .0794322 .0896301 -2.24 0.025 .0086999 .7252363
-------------------------------------------------------------------------------------
Note: _cons estimates baseline odds.
. logistic prevalencenew_new employmentstatusnew ib(3).Maritalstatusnew
note: 2.Maritalstatusnew != 0 predicts failure perfectly
2.Maritalstatusnew dropped and 8 obs not used
Logistic regression Number of obs = 318
LR chi2(2) = 4.14
Prob > chi2 = 0.1261
Log likelihood = -72.613141 Pseudo R2 = 0.0277
-------------------------------------------------------------------------------------
prevalencenew_new | Odds Ratio Std. Err. z P>|z| [95% Conf. Interval]
--------------------+----------------------------------------------------------------
employmentstatusnew | 1.119473 .5126809 0.25 0.805 .4562386 2.746852
|
Maritalstatusnew |
Married | 3.009057 1.586894 2.09 0.037 1.07036 8.459228
Separated | 1 (empty)
|
_cons | .0376514 .0500642 -2.47 0.014 .0027794 .5100405
-------------------------------------------------------------------------------------
Note: _cons estimates baseline odds.
. logistic prevalencenew_new employmentstatusnew ib(3).employmentstatusnew
note: 1.employmentstatusnew != 0 predicts failure perfectly
1.employmentstatusnew dropped and 16 obs not used
note: 2.employmentstatusnew omitted because of collinearity
Logistic regression Number of obs = 310
LR chi2(1) = 1.49
Prob > chi2 = 0.2216
Log likelihood = -73.410313 Pseudo R2 = 0.0101
-------------------------------------------------------------------------------------
prevalencenew_new | Odds Ratio Std. Err. z P>|z| [95% Conf. Interval]
--------------------+----------------------------------------------------------------
employmentstatusnew | .5218003 .2666714 -1.27 0.203 .1916413 1.420756
|
employmentstatusnew |
Business person | 1 (empty)
Employed | 1 (omitted)
|
_cons | .415783 .5839351 -0.62 0.532 .0265106 6.520991
-------------------------------------------------------------------------------------
Note: _cons estimates baseline odds.
. logistic prevalencenew_new coursenew ib(3).coursenew
note: 2.coursenew omitted because of collinearity
Logistic regression Number of obs = 326
LR chi2(2) = 6.98
Prob > chi2 = 0.0305
Log likelihood = -71.706889 Pseudo R2 = 0.0464
-----------------------------------------------------------------------------------
prevalencenew_new | Odds Ratio Std. Err. z P>|z| [95% Conf. Interval]
------------------+----------------------------------------------------------------
coursenew | .24 .1260476 -2.72 0.007 .0857357 .6718323
|
coursenew |
BNA | .0993103 .098341 -2.33 0.020 .0142594 .6916527
BNS | 1 (omitted)
|
_cons | 2.893519 3.916952 0.78 0.433 .2037773 41.08626
-----------------------------------------------------------------------------------
Note: _cons estimates baseline odds.
. logistic prevalencenew_new coursenew ib(2).coursenew
note: 3.coursenew omitted because of collinearity
Logistic regression Number of obs = 326
LR chi2(2) = 6.98
Prob > chi2 = 0.0305
Log likelihood = -71.706889 Pseudo R2 = 0.0464
-----------------------------------------------------------------------------------
prevalencenew_new | Odds Ratio Std. Err. z P>|z| [95% Conf. Interval]
------------------+----------------------------------------------------------------
coursenew | .24 .1260476 -2.72 0.007 .0857357 .6718323
|
coursenew |
BNA | .0993103 .098341 -2.33 0.020 .0142594 .6916527
MBchB | 1 (omitted)
|
_cons | 2.893519 3.916952 0.78 0.433 .2037773 41.08626
-----------------------------------------------------------------------------------
Note: _cons estimates baseline odds.
. logistic prevalencenew_new coursenew ib(1).coursenew
note: 3.coursenew omitted because of collinearity
Logistic regression Number of obs = 326
LR chi2(2) = 6.98
Prob > chi2 = 0.0305
Log likelihood = -71.706889 Pseudo R2 = 0.0464
-----------------------------------------------------------------------------------
prevalencenew_new | Odds Ratio Std. Err. z P>|z| [95% Conf. Interval]
------------------+----------------------------------------------------------------
coursenew | .7615773 .24 -0.86 0.387 .4106485 1.4124
|
coursenew |
BNS | 3.173239 1.571134 2.33 0.020 1.202419 8.37432
MBchB | 1 (omitted)
|
_cons | .0905562 .0720928 -3.02 0.003 .0190225 .4310912
-----------------------------------------------------------------------------------
Note: _cons estimates baseline odds.
. logistic prevalencenew_new coursenew ib(0).coursenew
note: 0.coursenew identifies no observations in the sample
note: 2.coursenew omitted because of collinearity
note: 3.coursenew omitted because of collinearity
Logistic regression Number of obs = 326
LR chi2(2) = 6.98
Prob > chi2 = 0.0305
Log likelihood = -71.706889 Pseudo R2 = 0.0464
-----------------------------------------------------------------------------------
prevalencenew_new | Odds Ratio Std. Err. z P>|z| [95% Conf. Interval]
------------------+----------------------------------------------------------------
coursenew | .24 .1260476 -2.72 0.007 .0857357 .6718323
|
coursenew |
0 | 1 (empty)
BNA | .0993103 .098341 -2.33 0.020 .0142594 .6916527
BNS | 1 (omitted)
MBchB | 1 (omitted)
|
_cons | 2.893519 3.916952 0.78 0.433 .2037773 41.08626
-----------------------------------------------------------------------------------
Note: _cons estimates baseline odds.
. tab Religion prevalencenew_new
| RECODE of
| prevalenceofselfmedic
| ationnew (1. Have you
| ever used an
7. | antibiotic wit
Religion | yes no | Total
-----------+----------------------+----------
Christian | 284 16 | 300
Moslem | 22 4 | 26
-----------+----------------------+----------
Total | 306 20 | 326
. tab Residencenew prevalencenew_new
| RECODE of
8. | prevalenceofselfmedic
Residence | ationnew (1. Have you
for the | ever used an
past 10 | antibiotic wit
years | yes no | Total
-----------+----------------------+----------
Rural | 98 4 | 102
Urban | 208 16 | 224
-----------+----------------------+----------
Total | 306 20 | 326
. tab distancenew prevalencenew_new
9. What's the | RECODE of
distance from | prevalenceofselfmedic
your current | ationnew (1. Have you
residence to | ever used an
the health | antibiotic wit
facility? | yes no | Total
---------------+----------------------+----------
2-4 km | 153 3 | 156
Less than 1km | 115 12 | 127
More than 4 km | 38 5 | 43
---------------+----------------------+----------
Total | 306 20 | 326
. tab timeofvisitnew prevalencenew_new
10. How |
many times |
do you |
visit a |
health | RECODE of
facility | prevalenceofselfmedic
for | ationnew (1. Have you
medical | ever used an
check up | antibiotic wit
in a year | yes no | Total
-----------+----------------------+----------
2-4 times | 62 2 | 64
5-10 times | 9 2 | 11
Never | 163 10 | 173
Once | 71 6 | 77
-----------+----------------------+----------
Total | 305 20 | 325
. tab medicationsessionsnew prevalencenew_new
11. Do you | RECODE of
normally | prevalenceofselfmedic
get | ationnew (1. Have you
medication | ever used an
education | antibiotic wit
sessions? | yes no | Total
-----------+----------------------+----------
No | 171 10 | 181
Yes | 135 10 | 145
-----------+----------------------+----------
Total | 306 20 | 326
. tab areyounew prevalencenew_new
| RECODE of
| prevalenceofselfmedic
| ationnew (1. Have you
13. Are you a | ever used an
direct student or | antibiotic wit
an extensor? | yes no | Total
------------------+----------------------+----------
Direct student | 233 14 | 247
Upgrading student | 73 6 | 79
------------------+----------------------+----------
Total | 306 20 | 326
. tab timesofselfmedicationnew prevalencenew_new
| RECODE of
| prevalence
| ofselfmedi
| cationnew
| (1. Have
| you ever
2. How often did | used an
you treat yourself | antibiotic
with antibiotics in | wit
the last one year? | yes | Total
--------------------+-----------+----------
Always when sick | 138 | 138
Rarely when sick | 60 | 60
Sometimes when sick | 108 | 108
--------------------+-----------+----------
Total | 306 | 306
. tab timesofselfmedicationnew prevalencenew_new
| RECODE of
| prevalence
| ofselfmedi
| cationnew
| (1. Have
| you ever
2. How often did | used an
you treat yourself | antibiotic
with antibiotics in | wit
the last one year? | yes | Total
--------------------+-----------+----------
Always when sick | 138 | 138
Rarely when sick | 60 | 60
Sometimes when sick | 108 | 108
--------------------+-----------+----------
Total | 306 | 306
.
.
.
. tab timesofselfmedicationnew prevalencenew_new
| RECODE of
| prevalence
| ofselfmedi
| cationnew
| (1. Have
| you ever
2. How often did | used an
you treat yourself | antibiotic
with antibiotics in | wit
the last one year? | yes | Total
--------------------+-----------+----------
Always when sick | 138 | 138
Rarely when sick | 60 | 60
Sometimes when sick | 108 | 108
--------------------+-----------+----------
Total | 306 | 306
.
.
.
. tab lasttimeofselfmedicationnew prevalencenew_new
| RECODE of
| prevalence
| ofselfmedi
| cationnew
| (1. Have
3. When did you last | you ever
use an antibiotic | used an
without having a | antibiotic
prescription from a | wit
qua | yes | Total
----------------------+-----------+----------
Currently self medica | 63 | 63
Self medicated in the | 60 | 60
Self medicated in the | 56 | 56
Self medicated in the | 46 | 46
Self medicated in the | 81 | 81
----------------------+-----------+----------
Total | 306 | 306
. tab lasttimeofselfmedicationnew
3. When did you last use an |
antibiotic without having a |
prescription from a qua | Freq. Percent Cum.
--------------------------------------+-----------------------------------
Currently self medicating | 63 20.59 20.59
Self medicated in the last one year | 60 19.61 40.20
Self medicated in the past 3months | 56 18.30 58.50
Self medicated in the past 6months | 46 15.03 73.53
Self medicated in the past one month | 81 26.47 100.00
--------------------------------------+-----------------------------------
Total | 306 100.00
. tab Metronidazolenew prevalencenew_new
| RECODE of
| prevalence
| ofselfmedi
| cationnew
| (1. Have
| you ever
| used an
| antibiotic
Metronidaz | wit
ole | yes | Total
-----------+-----------+----------
Yes | 194 | 194
no | 112 | 112
-----------+-----------+----------
Total | 306 | 306
. tab Amoxillinnnew prevalencenew_new
| RECODE of
| prevalence
| ofselfmedi
| cationnew
| (1. Have
| you ever
| used an
| antibiotic
| wit
Amoxillin | yes | Total
-----------+-----------+----------
no | 107 | 107
yes | 199 | 199
-----------+-----------+----------
Total | 306 | 306
. tab Septrinnew prevalencenew_new
| RECODE of
| prevalence
| ofselfmedi
| cationnew
| (1. Have
| you ever
| used an
| antibiotic
| wit
Septrin | yes | Total
-----------+-----------+----------
no | 201 | 201
yes | 105 | 105
-----------+-----------+----------
Total | 306 | 306
. tab Erythromycinnew prevalencenew_new
| RECODE of
| prevalence
| ofselfmedi
| cationnew
| (1. Have
| you ever
| used an
| antibiotic
Erythromyc | wit
in | yes | Total
-----------+-----------+----------
no | 260 | 260
yes | 46 | 46
-----------+-----------+----------
Total | 306 | 306
. tab Doxycillinenew prevalencenew_new
| RECODE of
| prevalence
| ofselfmedi
| cationnew
| (1. Have
| you ever
| used an
| antibiotic
Doxycillin | wit
e | yes | Total
-----------+-----------+----------
no | 272 | 272
yes | 34 | 34
-----------+-----------+----------
Total | 306 | 306
. tab Ceftriaxonenew prevalencenew_new
| RECODE of
| prevalence
| ofselfmedi
| cationnew
| (1. Have
| you ever
| used an
| antibiotic
Ceftriaxon | wit
e | yes | Total
-----------+-----------+----------
no | 260 | 260
yes | 46 | 46
-----------+-----------+----------
Total | 306 | 306
. tab Tetracyclinenew prevalencenew_new
| RECODE of
| prevalence
| ofselfmedi
| cationnew
| (1. Have
| you ever
| used an
| antibiotic
Tetracycli | wit
ne | yes | Total
-----------+-----------+----------
no | 287 | 287
yes | 19 | 19
-----------+-----------+----------
Total | 306 | 306
. tab Ampicloxnew prevalencenew_new
| RECODE of
| prevalence
| ofselfmedi
| cationnew
| (1. Have
| you ever
| used an
| antibiotic
| wit
Ampiclox | yes | Total
-----------+-----------+----------
no | 257 | 257
yes | 49 | 49
-----------+-----------+----------
Total | 306 | 306
. tab Cefiximenew prevalencenew_new
| RECODE of
| prevalence
| ofselfmedi
| cationnew
| (1. Have
| you ever
| used an
| antibiotic
| wit
Cefixime | yes | Total
-----------+-----------+----------
no | 272 | 272
yes | 34 | 34
-----------+-----------+----------
Total | 306 | 306
. tab Chloramphenicolnew prevalencenew_new
| RECODE of
| prevalence
| ofselfmedi
| cationnew
| (1. Have
| you ever
| used an
| antibiotic
Chloramphe | wit
nicol | yes | Total
-----------+-----------+----------
no | 304 | 304
yes | 2 | 2
-----------+-----------+----------
Total | 306 | 306
. tab Ciprofloxacinnew prevalencenew_new
| RECODE of
| prevalence
| ofselfmedi
| cationnew
| (1. Have
| you ever
| used an
| antibiotic
Ciprofloxa | wit
cin | yes | Total
-----------+-----------+----------
no | 218 | 218
yes | 88 | 88
-----------+-----------+----------
Total | 306 | 306
. tab diarreahnew prevalencenew_new
| RECODE of
| prevalence
| ofselfmedi
| cationnew
| (1. Have
| you ever
| used an
| antibiotic
| wit
diarreah | yes | Total
-----------+-----------+----------
no | 149 | 149
yes | 157 | 157
-----------+-----------+----------
Total | 306 | 306
. tab fevernew prevalencenew_new
| RECODE of
| prevalence
| ofselfmedi
| cationnew
| (1. Have
| you ever
| used an
| antibiotic
| wit
fever | yes | Total
-----------+-----------+----------
no | 223 | 223
yes | 83 | 83
-----------+-----------+----------
Total | 306 | 306
. tab musclepainnew prevalencenew_new
| RECODE of
| prevalence
| ofselfmedi
| cationnew
| (1. Have
| you ever
| used an
| antibiotic
muscle | wit
pain | yes | Total
-----------+-----------+----------
no | 228 | 228
yes | 78 | 78
-----------+-----------+----------
Total | 306 | 306
. tab coughandthroatpainnew prevalencenew_new
| RECODE of
| prevalence
| ofselfmedi
| cationnew
| (1. Have
| you ever
| used an
cough and | antibiotic
throat | wit
pain | yes | Total
-----------+-----------+----------
no | 243 | 243
yes | 63 | 63
-----------+-----------+----------
Total | 306 | 306
. tab reasonsforgoingtohospitalnew prevalencenew_new
| RECODE of
12. What was(were) | prevalenceofselfmedic
the reason(s) why | ationnew (1. Have you
when you were sick, | ever used an
you opted for a | antibiotic wit
medical | yes no | Total
----------------------+----------------------+----------
Adverse reactions | 16 16 | 32
Availability of the p | 11 0 | 11
Condition was recurri | 6 0 | 6
Condition was severin | 168 2 | 170
I don't know any drug | 2 0 | 2
Not improving | 101 2 | 103
To avoid overdose or | 2 0 | 2
----------------------+----------------------+----------
Total | 306 20 | 326
. tab selfmedicationacceptancenew prevalencenew_new
| RECODE of
| prevalenceofselfmedic
13. What do you think | ationnew (1. Have you
about self medication | ever used an
with antibiotics as a | antibiotic wit
health care be | yes no | Total
----------------------+----------------------+----------
Acceptable practice | 75 2 | 77
Good practice | 14 0 | 14
Not acceptable practi | 217 18 | 235
----------------------+----------------------+----------
Total | 306 20 | 326
. logistic prevalencenew_new i. selfmedicationacceptancenew
note: 2.selfmedicationacceptancenew != 0 predicts failure perfectly
2.selfmedicationacceptancenew dropped and 14 obs not used
Logistic regression Number of obs = 312
LR chi2(1) = 2.95
Prob > chi2 = 0.0857
Log likelihood = -72.813293 Pseudo R2 = 0.0199
---------------------------------------------------------------------------------------------
prevalencenew_new | Odds Ratio Std. Err. z P>|z| [95% Conf. Interval]
----------------------------+----------------------------------------------------------------
selfmedicationacceptancenew |
Good practice | 1 (empty)
Not acceptable practice | 3.110599 2.355644 1.50 0.134 .7050705 13.7232
|
_cons | .0266667 .0191059 -5.06 0.000 .006548 .1086004
---------------------------------------------------------------------------------------------
Note: _cons estimates baseline odds.
. logistic prevalencenew_new i.reasonsforgoingtohospitalnew
note: 2.reasonsforgoingtohospitalnew != 0 predicts failure perfectly
2.reasonsforgoingtohospitalnew dropped and 11 obs not used
note: 3.reasonsforgoingtohospitalnew != 0 predicts failure perfectly
3.reasonsforgoingtohospitalnew dropped and 6 obs not used
note: 5.reasonsforgoingtohospitalnew != 0 predicts failure perfectly
5.reasonsforgoingtohospitalnew dropped and 2 obs not used
note: 7.reasonsforgoingtohospitalnew != 0 predicts failure perfectly
7.reasonsforgoingtohospitalnew dropped and 2 obs not used
Logistic regression Number of obs = 305
LR chi2(2) = 61.81
Prob > chi2 = 0.0000
Log likelihood = -42.91782 Pseudo R2 = 0.4186
-------------------------------------------------------------------------------------------------
prevalencenew_new | Odds Ratio Std. Err. z P>|z| [95% Conf. Interval]
--------------------------------+----------------------------------------------------------------
reasonsforgoingtohospitalnew |
Availability of the personel. | 1 (empty)
Condition was recurring | 1 (empty)
Condition was severing | .0119048 .0094563 -5.58 0.000 .0025095 .0564744
I don't know any drugs. | 1 (empty)
Not improving | .019802 .0157784 -4.92 0.000 .004154 .0943956
To avoid overdose or umderdose | 1 (empty)
|
_cons | 1 .3535534 -0.00 1.000 .5000976 1.99961
-------------------------------------------------------------------------------------------------
Note: _cons estimates baseline odds.
. logistic prevalencenew_new i.amahealthworkernew
note: 1.amahealthworkernew != 1 predicts failure perfectly
1.amahealthworkernew dropped and 163 obs not used
note: 2.amahealthworkernew omitted because of collinearity
Logistic regression Number of obs = 163
LR chi2(0) = 0.00
Prob > chi2 = .
Log likelihood = -60.679855 Pseudo R2 = 0.0000
------------------------------------------------------------------------------------
prevalencenew_new | Odds Ratio Std. Err. z P>|z| [95% Conf. Interval]
-------------------+----------------------------------------------------------------
amahealthworkernew |
yes | 1 (empty)
_cons | .1398601 .0333891 -8.24 0.000 .0875961 .2233074
------------------------------------------------------------------------------------
Note: _cons estimates baseline odds.
. logistic prevalencenew_new i. knowinftherightdrugformyconew
note: 1.knowinftherightdrugformyconew != 1 predicts failure perfectly
1.knowinftherightdrugformyconew dropped and 144 obs not used
note: 2.knowinftherightdrugformyconew omitted because of collinearity
Logistic regression Number of obs = 182
LR chi2(0) = 0.00
Prob > chi2 = .
Log likelihood = -63.023965 Pseudo R2 = 0.0000
-----------------------------------------------------------------------------------------------
prevalencenew_new | Odds Ratio Std. Err. z P>|z| [95% Conf. Interval]
------------------------------+----------------------------------------------------------------
knowinftherightdrugformyconew |
yes | 1 (empty)
_cons | .1234568 .0292603 -8.83 0.000 .0775842 .1964521
-----------------------------------------------------------------------------------------------
Note: _cons estimates baseline odds.
. logistic prevalencenew_new i. poorattitudetowardspatientsnew
note: 1.poorattitudetowardspatientsnew != 1 predicts failure perfectly
1.poorattitudetowardspatientsnew dropped and 38 obs not used
note: 2.poorattitudetowardspatientsnew omitted because of collinearity
Logistic regression Number of obs = 288
LR chi2(0) = 0.00
Prob > chi2 = .
Log likelihood = -72.633462 Pseudo R2 = 0.0000
------------------------------------------------------------------------------------------------
prevalencenew_new | Odds Ratio Std. Err. z P>|z| [95% Conf. Interval]
-------------------------------+----------------------------------------------------------------
poorattitudetowardspatientsnew |
yes | 1 (empty)
_cons | .0746269 .0172985 -11.20 0.000 .0473791 .1175449
------------------------------------------------------------------------------------------------
Note: _cons estimates baseline odds.
. logistic prevalencenew_new i. noHCWinHCFnew
note: 1.noHCWinHCFnew != 1 predicts failure perfectly
1.noHCWinHCFnew dropped and 33 obs not used
note: 2.noHCWinHCFnew omitted because of collinearity
Logistic regression Number of obs = 293
LR chi2(0) = -0.00
Prob > chi2 = .
Log likelihood = -72.990129 Pseudo R2 = -0.0000
-----------------------------------------------------------------------------------
prevalencenew_new | Odds Ratio Std. Err. z P>|z| [95% Conf. Interval]
------------------+----------------------------------------------------------------
noHCWinHCFnew |
yes | 1 (empty)
_cons | .0732601 .0169709 -11.28 0.000 .0465248 .1153587
-----------------------------------------------------------------------------------
Note: _cons estimates baseline odds.
. logistic prevalencenew_new i. nodrugsinHCFnew
note: 1.nodrugsinHCFnew != 1 predicts failure perfectly
1.nodrugsinHCFnew dropped and 75 obs not used
note: 2.nodrugsinHCFnew omitted because of collinearity
Logistic regression Number of obs = 251
LR chi2(0) = 0.00
Prob > chi2 = .
Log likelihood = -69.775551 Pseudo R2 = 0.0000
-----------------------------------------------------------------------------------
prevalencenew_new | Odds Ratio Std. Err. z P>|z| [95% Conf. Interval]
------------------+----------------------------------------------------------------
nodrugsinHCFnew |
yes | 1 (empty)
_cons | .0865801 .0201806 -10.50 0.000 .0548296 .1367165
-----------------------------------------------------------------------------------
Note: _cons estimates baseline odds.
. logistic prevalencenew_new i. highconsultationfeenew
note: 1.highconsultationfeenew != 1 predicts failure perfectly
1.highconsultationfeenew dropped and 84 obs not used
note: 2.highconsultationfeenew omitted because of collinearity
Logistic regression Number of obs = 242
LR chi2(0) = 0.00
Prob > chi2 = .
Log likelihood = -69.013905 Pseudo R2 = 0.0000
----------------------------------------------------------------------------------------
prevalencenew_new | Odds Ratio Std. Err. z P>|z| [95% Conf. Interval]
-----------------------+----------------------------------------------------------------
highconsultationfeenew |
yes | 1 (empty)
_cons | .0900901 .0210326 -10.31 0.000 .0570104 .142364
----------------------------------------------------------------------------------------
Note: _cons estimates baseline odds.
. logistic prevalencenew_new i. experiencewithuseofdrugsnew
note: 1.experiencewithuseofdrugsnew != 1 predicts failure perfectly
1.experiencewithuseofdrugsnew dropped and 171 obs not used
note: 2.experiencewithuseofdrugsnew omitted because of collinearity
Logistic regression Number of obs = 155
LR chi2(0) = -0.00
Prob > chi2 = .
Log likelihood = -59.604153 Pseudo R2 = -0.0000
---------------------------------------------------------------------------------------------
prevalencenew_new | Odds Ratio Std. Err. z P>|z| [95% Conf. Interval]
----------------------------+----------------------------------------------------------------
experiencewithuseofdrugsnew |
yes | 1 (empty)
_cons | .1481481 .0354961 -7.97 0.000 .0926296 .2369424
---------------------------------------------------------------------------------------------
Note: _cons estimates baseline odds.
. logistic prevalencenew_new i. lasttimeofselfmedicationnew
outcome does not vary; remember:
0 = negative outcome,
all other nonmissing values = positive outcome
r(2000);
. logistic prevalencenew_new i.lasttimeofselfmedicationnew
outcome does not vary; remember:
0 = negative outcome,
all other nonmissing values = positive outcome
r(2000);
. tab Septrinnew prevalencenew_new
| RECODE of
| prevalence
| ofselfmedi
| cationnew
| (1. Have
| you ever
| used an
| antibiotic
| wit
Septrin | yes | Total
-----------+-----------+----------
no | 201 | 201
yes | 105 | 105
-----------+-----------+----------
Total | 306 | 306
. tab reasonsforgoingtohospitalnew
12. What was(were) the |
reason(s) why when you were |
sick, you opted for a medical | Freq. Percent Cum.
-------------------------------+-----------------------------------
Adverse reactions | 32 9.82 9.82
Availability of the personel. | 11 3.37 13.19
Condition was recurring | 6 1.84 15.03
Condition was severing | 170 52.15 67.18
I don't know any drugs. | 2 0.61 67.79
Not improving | 103 31.60 99.39
To avoid overdose or umderdose | 2 0.61 100.00
-------------------------------+-----------------------------------
Total | 326 100.00
. logistic prevalencenew_new i.reasonsforgoingtohospitalnew
note: 2.reasonsforgoingtohospitalnew != 0 predicts failure perfectly
2.reasonsforgoingtohospitalnew dropped and 11 obs not used
note: 3.reasonsforgoingtohospitalnew != 0 predicts failure perfectly
3.reasonsforgoingtohospitalnew dropped and 6 obs not used
note: 5.reasonsforgoingtohospitalnew != 0 predicts failure perfectly
5.reasonsforgoingtohospitalnew dropped and 2 obs not used
note: 7.reasonsforgoingtohospitalnew != 0 predicts failure perfectly
7.reasonsforgoingtohospitalnew dropped and 2 obs not used
Logistic regression Number of obs = 305
LR chi2(2) = 61.81
Prob > chi2 = 0.0000
Log likelihood = -42.91782 Pseudo R2 = 0.4186
-------------------------------------------------------------------------------------------------
prevalencenew_new | Odds Ratio Std. Err. z P>|z| [95% Conf. Interval]
--------------------------------+----------------------------------------------------------------
reasonsforgoingtohospitalnew |
Availability of the personel. | 1 (empty)
Condition was recurring | 1 (empty)
Condition was severing | .0119048 .0094563 -5.58 0.000 .0025095 .0564744
I don't know any drugs. | 1 (empty)
Not improving | .019802 .0157784 -4.92 0.000 .004154 .0943956
To avoid overdose or umderdose | 1 (empty)
|
_cons | 1 .3535534 -0.00 1.000 .5000976 1.99961
-------------------------------------------------------------------------------------------------
Note: _cons estimates baseline odds.
. tab reasonsforgoingtohospitalnew prevalencenew_new
| RECODE of
12. What was(were) | prevalenceofselfmedic
the reason(s) why | ationnew (1. Have you
when you were sick, | ever used an
you opted for a | antibiotic wit
medical | yes no | Total
----------------------+----------------------+----------
Adverse reactions | 16 16 | 32
Availability of the p | 11 0 | 11
Condition was recurri | 6 0 | 6
Condition was severin | 168 2 | 170
I don't know any drug | 2 0 | 2
Not improving | 101 2 | 103
To avoid overdose or | 2 0 | 2
----------------------+----------------------+----------
Total | 306 20 | 326
. experiencewithuseofdrugsnew tab prevalencenew_new
command experiencewithuseofdrugsnew is unrecognized
r(199);
. tab experiencewithuseofdrugsnew prevalencenew_new
| RECODE of
| prevalenceofselfmedic
| ationnew (1. Have you
experience | ever used an
with use | antibiotic wit
of drugs. | yes no | Total
-----------+----------------------+----------
no | 135 20 | 155
yes | 171 0 | 171
-----------+----------------------+----------
Total | 306 20 | 326
. tab prevalencenew_new Areyouadirectstudentor,col chi2
+-------------------+
| Key |
|-------------------|
| frequency |
| column percentage |
+-------------------+
RECODE of |
prevalence |
ofselfmedi |
cationnew |
(1. Have |
you ever | 13. Are you a direct
used an | student or an
antibiotic | extensor?
wit | Direct .. Upgradi.. | Total
-----------+----------------------+----------
yes | 233 73 | 306
| 94.33 92.41 | 93.87
-----------+----------------------+----------
no | 14 6 | 20
| 5.67 7.59 | 6.13
-----------+----------------------+----------
Total | 247 79 | 326
| 100.00 100.00 | 100.00
Pearson chi2(1) = 0.3859 Pr = 0.534
.
